# Supplementary material for: “The PLCP gene family of grapevine (Vitis vinifera L.): characterization and differential expression in response to Plasmopara Viticola”
Source: BMC Plant Biol. 2021 Oct 30;21:499. doi: 10.1186/s12870-021-03279-w (PMC8556938; doi:10.1186/s12870-021-03279-w)
Supplement: Supplementary file 1 — Additional file 1: Table S1: Detailed information on the results of grape PLCP gene screening. [file 12870_2021_3279_MOESM1_ESM.xlsx]

## Sheet: Sheet1
The highlighted part is the same result verified by Smart database and CDD database about PLCP
SMART database screening results	CDD database screening results
Q#1 - >VIT_218s0001g09990.1	VIT_218s0001g09990.1
Q#2 - >VIT_203s0180g00010.1	VIT_203s0180g00010.1
Q#3 - >VIT_212s0028g02290.1	VIT_212s0028g02290.1
Q#4 - >VIT_212s0028g02300.1	VIT_212s0028g02300.1
Q#5 - >VIT_207s0031g00050.2	VIT_207s0031g00050.2
Q#6 - >VIT_217s0000g09770.1	VIT_217s0000g09770.1
Q#7 - >VIT_212s0028g02260.2	VIT_212s0028g02260.2
Q#8 - >VIT_212s0028g02260.1	VIT_212s0028g02260.1
Q#9 - >VIT_207s0031g00050.1	VIT_207s0031g00050.1
Q#10 - >VIT_201s0137g00330.1	VIT_201s0137g00330.1
Q#11 - >VIT_212s0028g02250.1	VIT_212s0028g02250.1
Q#12 - >VIT_210s0003g01100.1	VIT_210s0003g01100.1
Q#13 - >VIT_212s0028g02600.1	VIT_212s0028g02600.1
Q#14 - >VIT_203s0038g04000.1	VIT_203s0038g04000.1
Q#15 - >VIT_218s0001g13270.2	VIT_218s0001g13270.2
Q#16 - >VIT_218s0001g13270.1	VIT_218s0001g13270.1
Q#17 - >VIT_210s0003g01360.3	VIT_210s0003g01360.3
Q#18 - >VIT_210s0003g01360.1	VIT_210s0003g01360.1
Q#19 - >VIT_218s0122g00790.1	VIT_218s0122g00790.1
Q#20 - >VIT_211s0016g01070.1	VIT_211s0016g01070.1
Q#21 - >VIT_218s0001g13400.1	VIT_218s0001g13400.1
Q#22 - >VIT_218s0001g13380.1	VIT_218s0001g13380.1
Q#23 - >VIT_218s0001g13380.2	VIT_218s0001g13380.2
Q#24 - >VIT_203s0038g00280.1	VIT_203s0038g00280.1
Q#25 - >VIT_204s0023g02450.1	VIT_204s0023g02450.1
Q#26 - >VIT_213s0019g05120.1	VIT_213s0019g05120.1
Q#29 - >VIT_210s0003g01360.2	VIT_207s0005g02820.1
Q#31 - >VIT_210s0003g01090.1	VIT_207s0005g02820.3
SMART database (http://smart.embl-heidelberg.de/)
CDD: NCBI-Conserved Domain database (https://www.ncbi.nlm.nih.gov/Structure/cdd/wrpsb.cgi)

## Sheet: Sheet2
Additional file 1 TableS1：Gene name corresponding to PLCP gene ID
Gene name	Gene ID
VvRD21-1	VIT_218s0001g09990
VvRD21-2	VIT_203s0180g00010
VvRD21-3	VIT_207s0031g00050
VvCEP1	VIT_217s0000g09770
VvCEP2	VIT_201s0137g00330
VvXCP1	VIT_203s0038g04000
VvXCP2	VIT_218s0122g00790
VvXBCP1	VIT_218s0001g13270
VvXBCP2	VIT_210s0003g01360
VvTHI1	VIT_212s0028g02600
VvSAG12-1	VIT_212s0028g02290
VvSAG12-2	VIT_212s0028g02300
VvSAG12-3	VIT_212s0028g02260
VvSAG12-4	VIT_212s0028g02250
VvSAG12-5	VIT_210s0003g01100
VvSAG12-6	VIT_210s0003g01090
VvALP1	VIT_211s0016g01070
VvCTB1	VIT_207s0005g02820
VvRD19-1	VIT_218s0001g13400
VvRD19-2	VIT_218s0001g13380
VvRD19-3	VIT_203s0038g00280
VvRD19-4	VIT_204s0023g02450
VvRD19-5	VIT_213s0019g05120
The decimal point after the gene ID is the version number, which will be removed after verification in the CDD database and Smart database.
