# Supplementary material for: “The PLCP gene family of grapevine (Vitis vinifera L.): characterization and differential expression in response to Plasmopara Viticola”
Source: BMC Plant Biol. 2021 Oct 30;21:499. doi: 10.1186/s12870-021-03279-w (PMC8556938; doi:10.1186/s12870-021-03279-w)
Supplement: Supplementary file 2 — Additional file 2: Table S2: Protein properties of PLCP gene family in grapevine. [file 12870_2021_3279_MOESM2_ESM.xlsx]

## Sheet: Sheet1
Additional file 2 TableS2 PLCP gene family in grapevine
Gene Name	Chromosome location	Start loction	End loction	CDS/bp	Protion length/aa	MW/Da	pI	Instability Index	Los
VvRD21-1	chr18	8369187	8372858	1404	467	51400.6	5.16	39.91	extr: 8, chlo: 5
VvRD21-2	chr03	5934501	5937492	1410	469	51973.1	4.92	42.69	extr:9,chlo:2,cyto:1,mito:1
VvRD21-3	chr12	3061019	3062123	1026	341	37567.1	5.38	21.57	vacu:4,chlo:3,golg:3,extr:2
VvCEP1	chr12	3067379	3068489	1026	341	37584.9	5.38	22.68	chl:6,vacu:3,E.R.:3,nucl:1
VvCEP2	chr7	16300918	16302994	1125	374	41131.1	4.95	33.01	extr:4,cyto:3,E.R.:3,vacu:2
VvXCP1	chr17	11633097	11634949	1230	409	45840.9	6.97	32.92	vacu:5,extr:4,chlo:2,nucl:1
VvXCP2	chr12	3041043	3042154	1026	341	37538.1	5.59	19.52	chlo:6,nucl:2,cyto:1,mito:1
VvXBCP1	chr1	6869579	6871253	1080	359	40289.6	6.39	33.62	extr:7,chlo:4,nucl:1,cyto:1
VvXBCP2	chr12	3036684	3037786	1047	348	38631.6	5.61	24.02	extr:6,vacu:3,plas:2,golg:2
VvTHI1	chr10	2471668	2472895	1023	340	37115.5	4.92	28.16	chlo:11,nucl:2
VvSAG12-1	chr12	3371890	3373415	1077	358	40179.3	7.53	31.97	chlo:8,extr:4,nucl:1
VvSAG12-2	chr3	2911405	2912919	1059	352	39182.9	5.07	29.42	chlo:7,extr:5,nucl:2
VvSAG12-3	chr18	11311350	11316053	1311	436	47430.5	6.02	35.67	chlo:6,extr:6,nucl:1
VvSAG12-4	chr10	2713671	2717741	1506	501	55939.8	4.87	55.51	chlo:9,extr:5
VvSAG12-5	chr18	582136	583697	1056	351	39332.4	5.72	37.05	extr:7,chlo:2,vacu:2,nucl:1
VvSAG12-6	chr11	879792	883795	1089	362	39863.9	5.75	27.77	nucl:8,chlo:3,cyto:2
VvALP1	chr18	11425591	11427332	1116	371	40861.1	5.01	30.53	extr:7,vacu:5,golg:2
VvCTB1	chr18	11409762	11411534	1107	368	41106.2	5.05	29.73	extr:7,chlo:3,cyto:2,vacu:1
VvRD19-1	chr3	256915	260014	1134	377	41493.6	5.56	35.21	vacu:7,extr:6
VvRD19-2	chr4	19007188	19009869	1104	367	40284.3	5.02	34.69	E.R.:5.5,cyto:4,E.R._plas:3.5
VvRD19-3	chr13	6881405	6883063	1128	375	41097.9	6.21	25.82	vacu:7,extr:5,chlo:2
VvRD19-4	chr10	2463469	2466810	561	186	20666.5	7.62	43.94	vacu:6,chlo:4,extr:2,E.R.:1
VvRD19-5	chr7	5157136	5167657	1185	394	44054.2	5.08	36.69	extr:8,E.R.:3,cyto:2
aa: amino acid residues, Chrom: chromosome, MW: molecular weight, pI :theoretical isoelectric point, Loc: subcellular location. The subcellular location results of grapevine PLCP genes were predicted by WoLF PSORT (https://www.genscript.com/wolf-psort.html). Nucl :nucleus, Chlo :chloroplast, Vacu: Vacuolar, Mito :mitochondria, Plas: plasma membrane, Extr: extracellular, E.R.:Endoplasmic reticulum…
