# Supplementary material for: “The PLCP gene family of grapevine (Vitis vinifera L.): characterization and differential expression in response to Plasmopara Viticola”
Source: BMC Plant Biol. 2021 Oct 30;21:499. doi: 10.1186/s12870-021-03279-w (PMC8556938; doi:10.1186/s12870-021-03279-w)
Supplement: Supplementary file 5 — Additional file 5: Table S4: Promoter Cis-regulatory elements analysis details of grapevine VvPLCP genes. [file 12870_2021_3279_MOESM5_ESM.xlsx]

## Sheet: Sheet1
Additional file 5 TableS4: Promoter Cis-regulatory elements analysis details of grapevine VvPLCP genes.
VIT_01s0137g00330	TCCC-motif	TCTCCCT	110	7	-	Spinacia oleracea	part of a light responsive element	light responsive
VIT_01s0137g00330	Myc	TCTCTTA	181	7	+	Arabidopsis thaliana
VIT_01s0137g00330	Unnamed__4	CTCC	112	4	-	Petroselinum hortense
VIT_01s0137g00330	Unnamed__4	CTCC	166	4	-	Petroselinum hortense
VIT_01s0137g00330	Unnamed__4	CTCC	283	4	+	Petroselinum hortense
VIT_01s0137g00330	Unnamed__4	CTCC	358	4	-	Petroselinum hortense
VIT_01s0137g00330	Unnamed__4	CTCC	535	4	+	Petroselinum hortense
VIT_01s0137g00330	Unnamed__4	CTCC	602	4	-	Petroselinum hortense
VIT_01s0137g00330	Unnamed__4	CTCC	1420	4	+	Petroselinum hortense
VIT_01s0137g00330	Unnamed__4	CTCC	1473	4	-	Petroselinum hortense
VIT_01s0137g00330	Unnamed__4	CTCC	1513	4	+	Petroselinum hortense
VIT_01s0137g00330	Unnamed__4	CTCC	1726	4	+	Petroselinum hortense
VIT_01s0137g00330	Unnamed__4	CTCC	1910	4	+	Petroselinum hortense
VIT_01s0137g00330	Unnamed__4	CTCC	1972	4	+	Petroselinum hortense
VIT_01s0137g00330	GCN4_motif	TGAGTCA	1386	7	+	Oryza sativa	cis-regulatory element involved in endosperm expression
VIT_01s0137g00330	MBS	CAACTG	719	6	-	Arabidopsis thaliana	MYB binding site involved in drought-inducibility	MYB binding
VIT_01s0137g00330	CAAT-box	CAAT	81	4	+	Nicotiana glutinosa
VIT_01s0137g00330	CAAT-box	CAAT	189	4	+	Nicotiana glutinosa
VIT_01s0137g00330	CAAT-box	CAAAT	231	5	-	Pisum sativum	common cis-acting element in promoter and enhancer regions
VIT_01s0137g00330	CAAT-box	CCAAT	259	5	-	Arabidopsis thaliana	common cis-acting element in promoter and enhancer regions
VIT_01s0137g00330	CAAT-box	CAAAT	306	5	-	Pisum sativum	common cis-acting element in promoter and enhancer regions
VIT_01s0137g00330	CAAT-box	CCAAT	355	5	-	Arabidopsis thaliana	common cis-acting element in promoter and enhancer regions
VIT_01s0137g00330	CAAT-box	CAAAT	394	5	+	Pisum sativum	common cis-acting element in promoter and enhancer regions
VIT_01s0137g00330	CAAT-box	CAAT	405	4	+	Nicotiana glutinosa
VIT_01s0137g00330	CAAT-box	CAAAT	409	5	-	Pisum sativum	common cis-acting element in promoter and enhancer regions
VIT_01s0137g00330	CAAT-box	CAAT	424	4	+	Nicotiana glutinosa
VIT_01s0137g00330	CAAT-box	CAAAT	562	5	-	Pisum sativum	common cis-acting element in promoter and enhancer regions
VIT_01s0137g00330	CAAT-box	CAAAT	571	5	-	Pisum sativum	common cis-acting element in promoter and enhancer regions
VIT_01s0137g00330	CAAT-box	CAAT	650	4	+	Nicotiana glutinosa
VIT_01s0137g00330	CAAT-box	CAAT	693	4	+	Nicotiana glutinosa
VIT_01s0137g00330	CAAT-box	CAAT	803	4	-	Nicotiana glutinosa
VIT_01s0137g00330	CAAT-box	CAAAT	854	5	+	Pisum sativum	common cis-acting element in promoter and enhancer regions
VIT_01s0137g00330	CAAT-box	CAAAT	857	5	-	Pisum sativum	common cis-acting element in promoter and enhancer regions
VIT_01s0137g00330	CAAT-box	CAAT	872	4	-	Nicotiana glutinosa
VIT_01s0137g00330	CAAT-box	TGCCAAC	1005	7	-	Petunia hybrida	common cis-acting element in promoter and enhancer regions
VIT_01s0137g00330	CAAT-box	CAAT	1031	4	+	Nicotiana glutinosa
VIT_01s0137g00330	CAAT-box	CAAT	1110	4	+	Nicotiana glutinosa
VIT_01s0137g00330	CAAT-box	CAAT	1226	4	+	Nicotiana glutinosa
VIT_01s0137g00330	CAAT-box	CAAT	1258	4	-	Nicotiana glutinosa
VIT_01s0137g00330	CAAT-box	CAAT	1265	4	-	Nicotiana glutinosa
VIT_01s0137g00330	CAAT-box	CCAAT	1343	5	+	Arabidopsis thaliana	common cis-acting element in promoter and enhancer regions
VIT_01s0137g00330	CAAT-box	CAAT	1344	4	+	Nicotiana glutinosa
VIT_01s0137g00330	CAAT-box	CAAAT	1363	5	-	Pisum sativum	common cis-acting element in promoter and enhancer regions
VIT_01s0137g00330	CAAT-box	CCAAT	1447	5	-	Arabidopsis thaliana	common cis-acting element in promoter and enhancer regions
VIT_01s0137g00330	CAAT-box	CAAT	1453	4	+	Nicotiana glutinosa
VIT_01s0137g00330	CAAT-box	TGCCAAC	1678	7	-	Petunia hybrida	common cis-acting element in promoter and enhancer regions
VIT_01s0137g00330	CAAT-box	CAAAT	1716	5	+	Pisum sativum	common cis-acting element in promoter and enhancer regions
VIT_01s0137g00330	CAAT-box	CAAAT	1729	5	+	Pisum sativum	common cis-acting element in promoter and enhancer regions
VIT_01s0137g00330	CAAT-box	CAAT	1740	4	+	Nicotiana glutinosa
VIT_01s0137g00330	CAAT-box	CAAT	1812	4	-	Nicotiana glutinosa
VIT_01s0137g00330	CAAT-box	CAAAT	1876	5	+	Pisum sativum	common cis-acting element in promoter and enhancer regions
VIT_01s0137g00330	CAAT-box	CAAT	1904	4	+	Nicotiana glutinosa
VIT_01s0137g00330	CAAT-box	CAAT	1920	4	-	Nicotiana glutinosa
VIT_01s0137g00330	CAAT-box	CCAAT	1987	5	+	Arabidopsis thaliana	common cis-acting element in promoter and enhancer regions
VIT_01s0137g00330	CAAT-box	CAAT	1988	4	+	Nicotiana glutinosa
VIT_01s0137g00330	CGTCA-motif	CGTCA	1159	5	+	Hordeum vulgare	cis-acting regulatory element involved in the MeJA-responsiveness	MeJA-responsive
VIT_01s0137g00330	AAGAA-motif	gGTAAAGAAA	16	9	-	Avena sativa
VIT_01s0137g00330	AAGAA-motif	GAAAGAA	1202	7	-	Avena sativa
VIT_01s0137g00330	AT~TATA-box	TATATA	1844	6	-	Arabidopsis thaliana
VIT_01s0137g00330	ACE	GACACGTATG	1895	9	-	Petroselinum crispum	cis-acting element involved in light responsiveness	light responsive
VIT_01s0137g00330		motif_sequence	69	4	-	organism	short_function
VIT_01s0137g00330		motif_sequence	91	4	-	organism	short_function
VIT_01s0137g00330		motif_sequence	104	4	-	organism	short_function
VIT_01s0137g00330		motif_sequence	122	4	-	organism	short_function
VIT_01s0137g00330		motif_sequence	268	4	-	organism	short_function
VIT_01s0137g00330		motif_sequence	302	4	-	organism	short_function
VIT_01s0137g00330		motif_sequence	342	4	-	organism	short_function
VIT_01s0137g00330		motif_sequence	875	4	-	organism	short_function
VIT_01s0137g00330		motif_sequence	911	4	-	organism	short_function
VIT_01s0137g00330		motif_sequence	919	4	+	organism	short_function
VIT_01s0137g00330		motif_sequence	929	4	-	organism	short_function
VIT_01s0137g00330		motif_sequence	1009	4	-	organism	short_function
VIT_01s0137g00330		motif_sequence	1076	4	-	organism	short_function
VIT_01s0137g00330		motif_sequence	1153	4	+	organism	short_function
VIT_01s0137g00330		motif_sequence	1367	4	-	organism	short_function
VIT_01s0137g00330		motif_sequence	1436	4	+	organism	short_function
VIT_01s0137g00330		motif_sequence	1616	4	+	organism	short_function
VIT_01s0137g00330		motif_sequence	1704	4	+	organism	short_function
VIT_01s0137g00330		motif_sequence	1711	4	+	organism	short_function
VIT_01s0137g00330		motif_sequence	1889	4	+	organism	short_function
VIT_01s0137g00330	TCA-element	TCAGAAGAGG	1646	9	-	Brassica oleracea	cis-acting element involved in salicylic acid responsiveness	acid responsiveness
VIT_01s0137g00330	WUN-motif	CCATTTCAA	200	9	-	Nicotiana glutinosa
VIT_01s0137g00330	ARE	AAACCA	196	6	-	Zea mays	cis-acting regulatory element essential for the anaerobic induction	gibberellin-responsive
VIT_01s0137g00330	ARE	AAACCA	465	6	-	Zea mays	cis-acting regulatory element essential for the anaerobic induction	gibberellin-responsive
VIT_01s0137g00330	ARE	AAACCA	666	6	-	Zea mays	cis-acting regulatory element essential for the anaerobic induction	gibberellin-responsive
VIT_01s0137g00330	ARE	AAACCA	775	6	-	Zea mays	cis-acting regulatory element essential for the anaerobic induction	gibberellin-responsive
VIT_01s0137g00330	ARE	AAACCA	1866	6	+	Zea mays	cis-acting regulatory element essential for the anaerobic induction	gibberellin-responsive
VIT_01s0137g00330	ARE	AAACCA	1872	6	+	Zea mays	cis-acting regulatory element essential for the anaerobic induction	gibberellin-responsive
VIT_01s0137g00330	P-box	CCTTTTG	154	7	-	Oryza sativa	gibberellin-responsive element	gibberellin-responsive
VIT_01s0137g00330	GATA-motif	GATAGGG	972	7	-	Pisum sativum	part of a light responsive element	light responsive
VIT_01s0137g00330	L-box	ATCCCACCTAC	1719	10	+	Petroselinum crispum	part of a light responsive element	light responsive
VIT_01s0137g00330	TGACG-motif	TGACG	1159	5	-	Hordeum vulgare	cis-acting regulatory element involved in the MeJA-responsiveness	MeJA-responsive
VIT_01s0137g00330	G-Box	CACGTT	1672	6	-	Pisum sativum	cis-acting regulatory element involved in light responsiveness	light responsive
VIT_01s0137g00330	AC-I	(T/C)C(T/C)(C/T)ACC(T/C)ACC	1828	8.5	+	Phaseolus vulgaris
VIT_01s0137g00330	GC-motif	CCCCCG	1348	6	+	Zea mays	enhancer-like element involved in anoxic specific inducibility	gibberellin-responsive
VIT_01s0137g00330	Box 4	ATTAAT	754	6	+	Petroselinum crispum	part of a conserved DNA module involved in light responsiveness	light responsive
VIT_01s0137g00330	TATA-box	TATA	171	4	+	Arabidopsis thaliana	core promoter element around -30 of transcription start
VIT_01s0137g00330	TATA-box	TATA	568	4	+	Arabidopsis thaliana	core promoter element around -30 of transcription start
VIT_01s0137g00330	TATA-box	ATATAT	589	6	+	Brassica napus	core promoter element around -30 of transcription start
VIT_01s0137g00330	TATA-box	TATA	590	4	+	Arabidopsis thaliana	core promoter element around -30 of transcription start
VIT_01s0137g00330	TATA-box	TATAA	798	5	-	Arabidopsis thaliana	core promoter element around -30 of transcription start
VIT_01s0137g00330	TATA-box	TATA	799	4	+	Arabidopsis thaliana	core promoter element around -30 of transcription start
VIT_01s0137g00330	TATA-box	ATATAT	1371	6	-	Brassica napus	core promoter element around -30 of transcription start
VIT_01s0137g00330	TATA-box	TATA	1372	4	-	Arabidopsis thaliana	core promoter element around -30 of transcription start
VIT_01s0137g00330	TATA-box	TATATAA	1843	7	-	Arabidopsis thaliana	core promoter element around -30 of transcription start
VIT_01s0137g00330	TATA-box	TATATA	1844	6	-	Arabidopsis thaliana	core promoter element around -30 of transcription start
VIT_01s0137g00330	TATA-box	ATATAA	1845	6	+	Brassica oleracea	core promoter element around -30 of transcription start
VIT_01s0137g00330	TATA-box	TATA	1846	4	-	Arabidopsis thaliana	core promoter element around -30 of transcription start
VIT_01s0137g00330	TATA-box	TATAAA	1955	6	-	Helianthus annuus	core promoter element around -30 of transcription start
VIT_01s0137g00330	TATA-box	TATAA	1956	5	-	Arabidopsis thaliana	core promoter element around -30 of transcription start
VIT_01s0137g00330	TATA-box	TATA	1957	4	-	Arabidopsis thaliana	core promoter element around -30 of transcription start
VIT_01s0137g00330	W box	TTGACC	78	6	-	Arabidopsis thaliana
VIT_01s0137g00330	W box	TTGACC	987	6	-	Arabidopsis thaliana
VIT_01s0137g00330	Unnamed__1	CGTGG	463	5	+	Zea mays
VIT_01s0137g00330	Unnamed__1	CGTGG	1674	5	+	Zea mays
VIT_01s0137g00330	I-box	GTATAAGGCC	1845	9	+	Larix laricina	part of a light responsive element	light responsive
VIT_01s0137g00330	Myb-binding site	CAACAG	1042	6	-	Nicotiana tabacum
VIT_01s0137g00330	GT1-motif	GGTTAA	361	6	+	Arabidopsis thaliana	light responsive element	light responsive
VIT_01s0137g00330	GT1-motif	GGTTAA	1782	6	+	Arabidopsis thaliana	light responsive element	light responsive
VIT_01s0137g00330	ABRE	ACGTG	1673	5	+	Arabidopsis thaliana	cis-acting element involved in the abscisic acid responsiveness	acid responsiveness
VIT_01s0137g00330	MYB-like sequence	TAACCA	50	6	+	Arabidopsis thaliana
VIT_01s0137g00330	MYB-like sequence	TAACCA	84	6	-	Arabidopsis thaliana
VIT_01s0137g00330	MYB-like sequence	TAACCA	133	6	+	Arabidopsis thaliana
VIT_01s0137g00330	MYB-like sequence	TAACCA	1631	6	+	Arabidopsis thaliana
VIT_01s0137g00330	MYB-like sequence	TAACCA	1781	6	-	Arabidopsis thaliana
VIT_01s0137g00330	as-1	TGACG	1159	5	-	Arabidopsis thaliana
VIT_01s0137g00330	Myb	CAACTG	719	6	-	Arabidopsis thaliana
VIT_01s0137g00330	MYB	TAACCA	50	6	+	Arabidopsis thaliana
VIT_01s0137g00330	MYB	TAACCA	84	6	-	Arabidopsis thaliana
VIT_01s0137g00330	MYB	TAACCA	133	6	+	Arabidopsis thaliana
VIT_01s0137g00330	MYB	CAACAG	1042	6	-	Arabidopsis thaliana
VIT_01s0137g00330	MYB	TAACCA	1631	6	+	Arabidopsis thaliana
VIT_01s0137g00330	MYB	CAACCA	1676	6	-	Arabidopsis thaliana
VIT_01s0137g00330	MYB	TAACCA	1781	6	-	Arabidopsis thaliana
VIT_01s0137g00330	WRE3	CCACCT	1722	6	+	Pisum sativum
VIT_01s0137g00330	WRE3	CCACCT	1834	6	+	Pisum sativum
VIT_01s0137g00330	STRE	AGGGG	336	5	+	Arabidopsis thaliana
VIT_01s0137g00330	STRE	AGGGG	604	5	+	Arabidopsis thaliana
VIT_01s0137g00330	STRE	AGGGG	1761	5	-	Arabidopsis thaliana
VIT_01s0137g00330	MYC	CATTTG	305	6	+	Arabidopsis thaliana
VIT_01s0137g00330	MYC	CATTTG	394	6	-	Arabidopsis thaliana
VIT_01s0137g00330	MYC	CATGTG	1115	6	+	Arabidopsis thaliana
VIT_03s0038g00280	Box III	atCATTTTCACt	1206	11	+	Pisum sativum	protein binding site	protein binding
VIT_03s0038g00280	A-box	CCGTCC	1191	6	-	Petroselinum crispum	cis-acting regulatory element
VIT_03s0038g00280	ARE	AAACCA	108	6	-	Zea mays	cis-acting regulatory element essential for the anaerobic induction	gibberellin-responsive
VIT_03s0038g00280	ARE	AAACCA	789	6	+	Zea mays	cis-acting regulatory element essential for the anaerobic induction	gibberellin-responsive
VIT_03s0038g00280	ARE	AAACCA	1542	6	+	Zea mays	cis-acting regulatory element essential for the anaerobic induction	gibberellin-responsive
VIT_03s0038g00280	TGACG-motif	TGACG	1315	5	+	Hordeum vulgare	cis-acting regulatory element involved in the MeJA-responsiveness	MeJA-responsive
VIT_03s0038g00280	G-Box	CACGTG	1880	6	-	Pisum sativum	cis-acting regulatory element involved in light responsiveness	light responsive
VIT_03s0038g00280	GATA-motif	AAGATAAGATT	585	10	+	Arabidopsis thaliana	part of a light responsive element	light responsive
VIT_03s0038g00280	CCGTCC-box	CCGTCC	1191	6	-	Petroselinum hortense
VIT_03s0038g00280	Unnamed__1	GAATTTAATTAA	529	11	+	Glycine max	60K protein binding site	protein binding
VIT_03s0038g00280	Unnamed__1	CGTGG	760	5	+	Zea mays
VIT_03s0038g00280	Unnamed__1	CGTGG	1258	5	-	Zea mays
VIT_03s0038g00280	Unnamed__1	CGTGG	1276	5	+	Zea mays
VIT_03s0038g00280	Unnamed__1	GCCACGTGGC	1878	9	-	Petunia sp.
VIT_03s0038g00280	Unnamed__1	CGTGG	1879	5	-	Zea mays
VIT_03s0038g00280	Box 4	ATTAAT	367	6	+	Petroselinum crispum	part of a conserved DNA module involved in light responsiveness	light responsive
VIT_03s0038g00280	Box 4	ATTAAT	708	6	+	Petroselinum crispum	part of a conserved DNA module involved in light responsiveness	light responsive
VIT_03s0038g00280	Box 4	ATTAAT	897	6	+	Petroselinum crispum	part of a conserved DNA module involved in light responsiveness	light responsive
VIT_03s0038g00280	Box 4	ATTAAT	1129	6	-	Petroselinum crispum	part of a conserved DNA module involved in light responsiveness	light responsive
VIT_03s0038g00280	TATA-box	TATA	41	4	+	Arabidopsis thaliana	core promoter element around -30 of transcription start
VIT_03s0038g00280	TATA-box	TATAAA	102	6	-	Helianthus annuus	core promoter element around -30 of transcription start
VIT_03s0038g00280	TATA-box	TATAA	103	5	-	Arabidopsis thaliana	core promoter element around -30 of transcription start
VIT_03s0038g00280	TATA-box	TATA	104	4	+	Arabidopsis thaliana	core promoter element around -30 of transcription start
VIT_03s0038g00280	TATA-box	ATATAT	219	6	+	Brassica napus	core promoter element around -30 of transcription start
VIT_03s0038g00280	TATA-box	TATA	220	4	+	Arabidopsis thaliana	core promoter element around -30 of transcription start
VIT_03s0038g00280	TATA-box	ATATAT	329	6	+	Brassica napus	core promoter element around -30 of transcription start
VIT_03s0038g00280	TATA-box	TATA	330	4	+	Arabidopsis thaliana	core promoter element around -30 of transcription start
VIT_03s0038g00280	TATA-box	TATAAAT	371	7	-	Brassica juncea	core promoter element around -30 of transcription start
VIT_03s0038g00280	TATA-box	TATAAA	372	6	-	Helianthus annuus	core promoter element around -30 of transcription start
VIT_03s0038g00280	TATA-box	TATAA	373	5	-	Arabidopsis thaliana	core promoter element around -30 of transcription start
VIT_03s0038g00280	TATA-box	TATA	374	4	+	Arabidopsis thaliana	core promoter element around -30 of transcription start
VIT_03s0038g00280	TATA-box	ATTATA	377	6	+	Brassica napus	core promoter element around -30 of transcription start
VIT_03s0038g00280	TATA-box	TATAA	378	5	-	Arabidopsis thaliana	core promoter element around -30 of transcription start
VIT_03s0038g00280	TATA-box	TATA	379	4	+	Arabidopsis thaliana	core promoter element around -30 of transcription start
VIT_03s0038g00280	TATA-box	TACATAAA	381	8	+	Oryza sativa	core promoter element around -30 of transcription start
VIT_03s0038g00280	TATA-box	ATATAT	388	6	+	Brassica napus	core promoter element around -30 of transcription start
VIT_03s0038g00280	TATA-box	TATA	389	4	+	Arabidopsis thaliana	core promoter element around -30 of transcription start
VIT_03s0038g00280	TATA-box	TATAAAT	399	7	-	Brassica juncea	core promoter element around -30 of transcription start
VIT_03s0038g00280	TATA-box	TATAAA	400	6	-	Helianthus annuus	core promoter element around -30 of transcription start
VIT_03s0038g00280	TATA-box	TATAA	401	5	-	Arabidopsis thaliana	core promoter element around -30 of transcription start
VIT_03s0038g00280	TATA-box	TATA	402	4	+	Arabidopsis thaliana	core promoter element around -30 of transcription start
VIT_03s0038g00280	TATA-box	TATTTAAA	445	8	-	Arabidopsis thaliana	core promoter element around -30 of transcription start
VIT_03s0038g00280	TATA-box	ccTATAAAaa	810	9	+	Arabidopsis thaliana	core promoter element around -30 of transcription start
VIT_03s0038g00280	TATA-box	ATATAA	811	6	+	Brassica oleracea	core promoter element around -30 of transcription start
VIT_03s0038g00280	TATA-box	TATA	812	4	+	Arabidopsis thaliana	core promoter element around -30 of transcription start
VIT_03s0038g00280	TATA-box	TACATAAA	858	8	+	Oryza sativa	core promoter element around -30 of transcription start
VIT_03s0038g00280	TATA-box	TATTTAAA	944	8	+	Arabidopsis thaliana	core promoter element around -30 of transcription start
VIT_03s0038g00280	TATA-box	ATATAT	969	6	+	Brassica napus	core promoter element around -30 of transcription start
VIT_03s0038g00280	TATA-box	TATATA	970	6	+	Arabidopsis thaliana	core promoter element around -30 of transcription start
VIT_03s0038g00280	TATA-box	ATATAT	971	6	+	Brassica napus	core promoter element around -30 of transcription start
VIT_03s0038g00280	TATA-box	TATATA	972	6	+	Arabidopsis thaliana	core promoter element around -30 of transcription start
VIT_03s0038g00280	TATA-box	ATATAA	973	6	+	Brassica oleracea	core promoter element around -30 of transcription start
VIT_03s0038g00280	TATA-box	TATA	974	4	+	Arabidopsis thaliana	core promoter element around -30 of transcription start
VIT_03s0038g00280	TATA-box	taTATAAAtc	994	9	+	Arabidopsis thaliana	core promoter element around -30 of transcription start
VIT_03s0038g00280	TATA-box	TAAAGATT	1000	8	-	Arabidopsis thaliana	core promoter element around -30 of transcription start
VIT_03s0038g00280	TATA-box	TACAAAA	1095	7	-	Oryza sativa	core promoter element around -30 of transcription start
VIT_03s0038g00280	TATA-box	ATATAA	1113	6	+	Brassica oleracea	core promoter element around -30 of transcription start
VIT_03s0038g00280	TATA-box	TATA	1114	4	-	Arabidopsis thaliana	core promoter element around -30 of transcription start
VIT_03s0038g00280	TATA-box	ATTATA	1231	6	+	Brassica napus	core promoter element around -30 of transcription start
VIT_03s0038g00280	TATA-box	TATAA	1232	5	-	Arabidopsis thaliana	core promoter element around -30 of transcription start
VIT_03s0038g00280	TATA-box	TATA	1233	4	-	Arabidopsis thaliana	core promoter element around -30 of transcription start
VIT_03s0038g00280	TATA-box	TATATA	1468	6	-	Arabidopsis thaliana	core promoter element around -30 of transcription start
VIT_03s0038g00280	TATA-box	TATA	1470	4	-	Arabidopsis thaliana	core promoter element around -30 of transcription start
VIT_03s0038g00280	TATA-box	TATATTTATATTT	1515	12	+	Avena sativa	core promoter element around -30 of transcription start
VIT_03s0038g00280	TATA-box	TATAAATA	1517	8	-	Daucus carota	core promoter element around -30 of transcription start
VIT_03s0038g00280	TATA-box	TATAAAT	1518	7	-	Brassica juncea	core promoter element around -30 of transcription start
VIT_03s0038g00280	TATA-box	TATAAA	1519	6	-	Helianthus annuus	core promoter element around -30 of transcription start
VIT_03s0038g00280	TATA-box	TATAA	1520	5	-	Arabidopsis thaliana	core promoter element around -30 of transcription start
VIT_03s0038g00280	TATA-box	TATA	1521	4	-	Arabidopsis thaliana	core promoter element around -30 of transcription start
VIT_03s0038g00280	TATA-box	ccTATAAAaa	1592	9	+	Arabidopsis thaliana	core promoter element around -30 of transcription start
VIT_03s0038g00280	TATA-box	TACAAAA	1624	7	-	Oryza sativa	core promoter element around -30 of transcription start
VIT_03s0038g00280	TATA-box	taTATAAAtc	1630	9	-	Arabidopsis thaliana	core promoter element around -30 of transcription start
VIT_03s0038g00280	TATA-box	TATAAAT	1631	7	-	Brassica juncea	core promoter element around -30 of transcription start
VIT_03s0038g00280	TATA-box	TATAAA	1632	6	-	Helianthus annuus	core promoter element around -30 of transcription start
VIT_03s0038g00280	TATA-box	TATATAA	1633	7	-	Arabidopsis thaliana	core promoter element around -30 of transcription start
VIT_03s0038g00280	TATA-box	TATATA	1634	6	-	Arabidopsis thaliana	core promoter element around -30 of transcription start
VIT_03s0038g00280	TATA-box	ATATAT	1635	6	-	Brassica napus	core promoter element around -30 of transcription start
VIT_03s0038g00280	TATA-box	TATATA	1636	6	-	Arabidopsis thaliana	core promoter element around -30 of transcription start
VIT_03s0038g00280	TATA-box	ATATAT	1637	6	-	Brassica napus	core promoter element around -30 of transcription start
VIT_03s0038g00280	TATA-box	TATA	1638	4	-	Arabidopsis thaliana	core promoter element around -30 of transcription start
VIT_03s0038g00280	TATA-box	TACAAAA	1953	7	+	Oryza sativa	core promoter element around -30 of transcription start
VIT_03s0038g00280	Unnamed__4	CTCC	486	4	-	Petroselinum hortense
VIT_03s0038g00280	Unnamed__4	CTCC	519	4	+	Petroselinum hortense
VIT_03s0038g00280	Unnamed__4	CTCC	638	4	-	Petroselinum hortense
VIT_03s0038g00280	Unnamed__4	CTCC	650	4	-	Petroselinum hortense
VIT_03s0038g00280	Unnamed__4	CTCC	654	4	-	Petroselinum hortense
VIT_03s0038g00280	Unnamed__4	CTCC	683	4	+	Petroselinum hortense
VIT_03s0038g00280	Unnamed__4	CTCC	749	4	+	Petroselinum hortense
VIT_03s0038g00280	Unnamed__4	CTCC	1306	4	-	Petroselinum hortense
VIT_03s0038g00280	Unnamed__4	CTCC	1350	4	+	Petroselinum hortense
VIT_03s0038g00280	Unnamed__4	CTCC	1376	4	+	Petroselinum hortense
VIT_03s0038g00280	Unnamed__4	CTCC	1719	4	+	Petroselinum hortense
VIT_03s0038g00280	Unnamed__4	CTCC	1742	4	-	Petroselinum hortense
VIT_03s0038g00280	Unnamed__4	CTCC	1769	4	-	Petroselinum hortense
VIT_03s0038g00280	Unnamed__4	CTCC	1827	4	-	Petroselinum hortense
VIT_03s0038g00280	Unnamed__4	CTCC	1901	4	+	Petroselinum hortense
VIT_03s0038g00280	TCCC-motif	TCTCCCT	652	7	-	Spinacia oleracea	part of a light responsive element	light responsive
VIT_03s0038g00280	CAAT-box	CAAAT	45	5	-	Pisum sativum	common cis-acting element in promoter and enhancer regions
VIT_03s0038g00280	CAAT-box	CAAT	74	4	+	Nicotiana glutinosa
VIT_03s0038g00280	CAAT-box	CAAAT	123	5	+	Pisum sativum	common cis-acting element in promoter and enhancer regions
VIT_03s0038g00280	CAAT-box	CAAT	142	4	+	Nicotiana glutinosa
VIT_03s0038g00280	CAAT-box	CAAT	144	4	-	Nicotiana glutinosa
VIT_03s0038g00280	CAAT-box	CAAT	258	4	+	Nicotiana glutinosa
VIT_03s0038g00280	CAAT-box	CAAT	333	4	-	Nicotiana glutinosa
VIT_03s0038g00280	CAAT-box	CAAAT	453	5	+	Pisum sativum	common cis-acting element in promoter and enhancer regions
VIT_03s0038g00280	CAAT-box	CAAT	549	4	+	Nicotiana glutinosa
VIT_03s0038g00280	CAAT-box	CAAAT	573	5	-	Pisum sativum	common cis-acting element in promoter and enhancer regions
VIT_03s0038g00280	CAAT-box	CCAAT	578	5	-	Arabidopsis thaliana	common cis-acting element in promoter and enhancer regions
VIT_03s0038g00280	CAAT-box	CAAAT	596	5	+	Pisum sativum	common cis-acting element in promoter and enhancer regions
VIT_03s0038g00280	CAAT-box	CCAAT	611	5	+	Arabidopsis thaliana	common cis-acting element in promoter and enhancer regions
VIT_03s0038g00280	CAAT-box	CAAT	612	4	+	Nicotiana glutinosa
VIT_03s0038g00280	CAAT-box	CAAT	623	4	-	Nicotiana glutinosa
VIT_03s0038g00280	CAAT-box	CAAT	712	4	-	Nicotiana glutinosa
VIT_03s0038g00280	CAAT-box	CAAAT	926	5	-	Pisum sativum	common cis-acting element in promoter and enhancer regions
VIT_03s0038g00280	CAAT-box	CAAT	1057	4	-	Nicotiana glutinosa
VIT_03s0038g00280	CAAT-box	CAAT	1214	4	+	Nicotiana glutinosa
VIT_03s0038g00280	CAAT-box	CAAAT	1236	5	-	Pisum sativum	common cis-acting element in promoter and enhancer regions
VIT_03s0038g00280	CAAT-box	CCAAT	1251	5	-	Arabidopsis thaliana	common cis-acting element in promoter and enhancer regions
VIT_03s0038g00280	CAAT-box	CAAT	1313	4	-	Nicotiana glutinosa
VIT_03s0038g00280	CAAT-box	CAAT	1368	4	+	Nicotiana glutinosa
VIT_03s0038g00280	CAAT-box	CAAAT	1446	5	+	Pisum sativum	common cis-acting element in promoter and enhancer regions
VIT_03s0038g00280	CAAT-box	CAAT	1455	4	+	Nicotiana glutinosa
VIT_03s0038g00280	CAAT-box	CCAAT	1584	5	+	Arabidopsis thaliana	common cis-acting element in promoter and enhancer regions
VIT_03s0038g00280	CAAT-box	CAAT	1585	4	+	Nicotiana glutinosa
VIT_03s0038g00280	CAAT-box	CAAAT	1648	5	+	Pisum sativum	common cis-acting element in promoter and enhancer regions
VIT_03s0038g00280	CAAT-box	CAAT	1654	4	-	Nicotiana glutinosa
VIT_03s0038g00280	CAAT-box	CAAAT	1662	5	-	Pisum sativum	common cis-acting element in promoter and enhancer regions
VIT_03s0038g00280	CAAT-box	CAAAT	1690	5	+	Pisum sativum	common cis-acting element in promoter and enhancer regions
VIT_03s0038g00280	CAAT-box	CAAT	1785	4	+	Nicotiana glutinosa
VIT_03s0038g00280	CAAT-box	CCAAT	1896	5	-	Arabidopsis thaliana	common cis-acting element in promoter and enhancer regions
VIT_03s0038g00280	CAAT-box	CCAAT	1929	5	+	Arabidopsis thaliana	common cis-acting element in promoter and enhancer regions
VIT_03s0038g00280	CAAT-box	CAAT	1930	4	+	Nicotiana glutinosa
VIT_03s0038g00280	GTGGC-motif	CATCGTGTGGC	755	10	+	Arabidopsis thaliana	part of a light responsive element	light responsive
VIT_03s0038g00280	GCN4_motif	TGAGTCA	113	7	+	Oryza sativa	cis-regulatory element involved in endosperm expression
VIT_03s0038g00280		motif_sequence	355	4	-	organism	short_function
VIT_03s0038g00280		motif_sequence	654	4	-	organism	short_function
VIT_03s0038g00280		motif_sequence	681	4	+	organism	short_function
VIT_03s0038g00280		motif_sequence	747	4	+	organism	short_function
VIT_03s0038g00280		motif_sequence	869	4	+	organism	short_function
VIT_03s0038g00280		motif_sequence	1283	4	+	organism	short_function
VIT_03s0038g00280		motif_sequence	1385	4	+	organism	short_function
VIT_03s0038g00280		motif_sequence	1406	4	+	organism	short_function
VIT_03s0038g00280		motif_sequence	1717	4	+	organism	short_function
VIT_03s0038g00280		motif_sequence	1874	4	+	organism	short_function
VIT_03s0038g00280		motif_sequence	1890	4	+	organism	short_function
VIT_03s0038g00280		motif_sequence	1916	4	+	organism	short_function
VIT_03s0038g00280	LTR	CCGAAA	35	6	-	Hordeum vulgare	cis-acting element involved in low-temperature responsiveness	low-temperature responsiveness
VIT_03s0038g00280	AT~TATA-box	TATATA	970	6	+	Arabidopsis thaliana
VIT_03s0038g00280	AT~TATA-box	TATATA	972	6	+	Arabidopsis thaliana
VIT_03s0038g00280	AT~TATA-box	TATATA	1468	6	-	Arabidopsis thaliana
VIT_03s0038g00280	AT~TATA-box	TATATAAA	1632	8	-	Arabidopsis thaliana
VIT_03s0038g00280	AT~TATA-box	TATATA	1634	6	-	Arabidopsis thaliana
VIT_03s0038g00280	AT~TATA-box	TATATA	1636	6	-	Arabidopsis thaliana
VIT_03s0038g00280	CGTCA-motif	CGTCA	1315	5	-	Hordeum vulgare	cis-acting regulatory element involved in the MeJA-responsiveness	MeJA-responsive
VIT_03s0038g00280	TC-rich repeats	GTTTTCTTAC	1423	9	+	Nicotiana tabacum	cis-acting element involved in defense and stress responsiveness	stress responsive
VIT_03s0038g00280	chs-CMA1a	TTACTTAA	533	8	+	Daucus carota	part of a light responsive element	light responsive
VIT_03s0038g00280	MYB	TAACCA	580	6	-	Arabidopsis thaliana
VIT_03s0038g00280	MYB	TAACCA	1667	6	-	Arabidopsis thaliana
VIT_03s0038g00280	MYB	CAACCA	1926	6	+	Arabidopsis thaliana
VIT_03s0038g00280	STRE	AGGGG	1074	5	+	Arabidopsis thaliana
VIT_03s0038g00280	STRE	AGGGG	1739	5	+	Arabidopsis thaliana
VIT_03s0038g00280	STRE	AGGGG	1755	5	-	Arabidopsis thaliana
VIT_03s0038g00280	STRE	AGGGG	1904	5	-	Arabidopsis thaliana
VIT_03s0038g00280	STRE	AGGGG	1990	5	-	Arabidopsis thaliana
VIT_03s0038g00280	MYC	CAATTG	142	6	+	Arabidopsis thaliana
VIT_03s0038g00280	MYC	CATTTG	596	6	-	Arabidopsis thaliana
VIT_03s0038g00280	circadian	CAAAGATATC	61	9	-	Lycopersicon esculentum	cis-acting regulatory element involved in circadian control
VIT_03s0038g00280	TGA-element	AACGAC	1420	6	-	Brassica oleracea	auxin-responsive element	auxin-responsive
VIT_03s0038g00280	TGA-element	AACGAC	1963	6	+	Brassica oleracea	auxin-responsive element	auxin-responsive
VIT_03s0038g00280	G-box	tgACACGTGGCA	1877	12	-	Lycopersicon esculentum	cis-acting regulatory element involved in light responsiveness	light responsive
VIT_03s0038g00280	G-box	ACACGTGGC	1878	9	-	Brassica napus	cis-acting regulatory element involved in light responsiveness	light responsive
VIT_03s0038g00280	G-box	CACGTG	1880	6	-	Arabidopsis thaliana	cis-acting regulatory element involved in light responsiveness	light responsive
VIT_03s0038g00280	AE-box	AGAAACAA	1780	8	+	Arabidopsis thaliana	part of a module for light response	light responsive
VIT_03s0038g00280	AuxRE	TGTCTCAATAAG	69	11	+	Glycine max	part of an auxin-responsive element	auxin-responsive
VIT_03s0038g00280	ERE	ATTTTAAA	208	8	-	Nicotiana glutinos
VIT_03s0038g00280	ERE	ATTTCATA	222	8	-	Nicotiana glutinos
VIT_03s0038g00280	ERE	ATTTTAAA	309	8	+	Nicotiana glutinos
VIT_03s0038g00280	ERE	ATTTTAAA	323	8	-	Nicotiana glutinos
VIT_03s0038g00280	ERE	ATTTTAAA	345	8	-	Nicotiana glutinos
VIT_03s0038g00280	ERE	ATTTTAAA	456	8	+	Nicotiana glutinos
VIT_03s0038g00280	ERE	ATTTTAAA	458	8	-	Nicotiana glutinos
VIT_03s0038g00280	ERE	ATTTCATA	806	8	+	Nicotiana glutinos
VIT_03s0038g00280	ERE	ATTTTAAA	946	8	-	Nicotiana glutinos
VIT_03s0038g00280	GT1-motif	GGTTAA	581	6	+	Arabidopsis thaliana	light responsive element	light responsive
VIT_03s0038g00280	GT1-motif	GGTTAA	1668	6	+	Arabidopsis thaliana	light responsive element	light responsive
VIT_03s0038g00280	ABRE	GCAACGTGTC	1878	9	+	Hordeum vulgare	cis-acting element involved in the abscisic acid responsiveness	acid responsiveness
VIT_03s0038g00280	ABRE	CACGTG	1880	6	-	Arabidopsis thaliana	cis-acting element involved in the abscisic acid responsiveness	acid responsiveness
VIT_03s0038g00280	ABRE	ACGTG	1881	5	+	Arabidopsis thaliana	cis-acting element involved in the abscisic acid responsiveness	acid responsiveness
VIT_03s0038g00280	MYB-like sequence	TAACCA	580	6	-	Arabidopsis thaliana
VIT_03s0038g00280	MYB-like sequence	TAACCA	1667	6	-	Arabidopsis thaliana
VIT_03s0038g00280	Myb	TAACTG	1934	6	-	Arabidopsis thaliana
VIT_03s0038g00280	as-1	TGACG	1315	5	+	Arabidopsis thaliana
VIT_03s0038g00280	CCGTCC motif	CCGTCC	1191	6	-	Nicotiana tabacum
VIT_03s0038g04000	CAAT-box	CCAAT	6	5	+	Arabidopsis thaliana	common cis-acting element in promoter and enhancer regions
VIT_03s0038g04000	CAAT-box	CAAT	7	4	+	Nicotiana glutinosa
VIT_03s0038g04000	CAAT-box	CAAAT	15	5	-	Pisum sativum	common cis-acting element in promoter and enhancer regions
VIT_03s0038g04000	CAAT-box	CCAAT	26	5	+	Arabidopsis thaliana	common cis-acting element in promoter and enhancer regions
VIT_03s0038g04000	CAAT-box	CAAT	27	4	+	Nicotiana glutinosa
VIT_03s0038g04000	CAAT-box	CAAT	104	4	-	Nicotiana glutinosa
VIT_03s0038g04000	CAAT-box	CAAAT	118	5	-	Pisum sativum	common cis-acting element in promoter and enhancer regions
VIT_03s0038g04000	CAAT-box	CAAT	178	4	-	Nicotiana glutinosa
VIT_03s0038g04000	CAAT-box	CAAAT	193	5	-	Pisum sativum	common cis-acting element in promoter and enhancer regions
VIT_03s0038g04000	CAAT-box	CCAAT	200	5	+	Arabidopsis thaliana	common cis-acting element in promoter and enhancer regions
VIT_03s0038g04000	CAAT-box	CAAT	201	4	+	Nicotiana glutinosa
VIT_03s0038g04000	CAAT-box	CAAT	271	4	+	Nicotiana glutinosa
VIT_03s0038g04000	CAAT-box	CAAT	294	4	+	Nicotiana glutinosa
VIT_03s0038g04000	CAAT-box	CCAAT	323	5	+	Arabidopsis thaliana	common cis-acting element in promoter and enhancer regions
VIT_03s0038g04000	CAAT-box	CAAT	324	4	+	Nicotiana glutinosa
VIT_03s0038g04000	CAAT-box	CAAAT	326	5	-	Pisum sativum	common cis-acting element in promoter and enhancer regions
VIT_03s0038g04000	CAAT-box	CAAAT	435	5	+	Pisum sativum	common cis-acting element in promoter and enhancer regions
VIT_03s0038g04000	CAAT-box	CAAAT	445	5	+	Pisum sativum	common cis-acting element in promoter and enhancer regions
VIT_03s0038g04000	CAAT-box	CAAT	532	4	-	Nicotiana glutinosa
VIT_03s0038g04000	CAAT-box	CAAAT	585	5	-	Pisum sativum	common cis-acting element in promoter and enhancer regions
VIT_03s0038g04000	CAAT-box	CAAT	625	4	-	Nicotiana glutinosa
VIT_03s0038g04000	CAAT-box	CAAAT	671	5	+	Pisum sativum	common cis-acting element in promoter and enhancer regions
VIT_03s0038g04000	CAAT-box	CAAAT	727	5	-	Pisum sativum	common cis-acting element in promoter and enhancer regions
VIT_03s0038g04000	CAAT-box	CAAAT	745	5	+	Pisum sativum	common cis-acting element in promoter and enhancer regions
VIT_03s0038g04000	CAAT-box	CAAT	837	4	-	Nicotiana glutinosa
VIT_03s0038g04000	CAAT-box	CAAT	909	4	-	Nicotiana glutinosa
VIT_03s0038g04000	CAAT-box	CAAT	1029	4	+	Nicotiana glutinosa
VIT_03s0038g04000	CAAT-box	CAAAT	1036	5	-	Pisum sativum	common cis-acting element in promoter and enhancer regions
VIT_03s0038g04000	CAAT-box	CAAT	1064	4	-	Nicotiana glutinosa
VIT_03s0038g04000	CAAT-box	CAAT	1094	4	+	Nicotiana glutinosa
VIT_03s0038g04000	CAAT-box	CAAT	1186	4	+	Nicotiana glutinosa
VIT_03s0038g04000	CAAT-box	CAAAT	1230	5	+	Pisum sativum	common cis-acting element in promoter and enhancer regions
VIT_03s0038g04000	CAAT-box	CAAAT	1284	5	+	Pisum sativum	common cis-acting element in promoter and enhancer regions
VIT_03s0038g04000	CAAT-box	CAAT	1333	4	+	Nicotiana glutinosa
VIT_03s0038g04000	CAAT-box	CAAT	1502	4	+	Nicotiana glutinosa
VIT_03s0038g04000	CAAT-box	CAAT	1506	4	+	Nicotiana glutinosa
VIT_03s0038g04000	CAAT-box	CAAT	1569	4	+	Nicotiana glutinosa
VIT_03s0038g04000	CAAT-box	CAAAT	1591	5	+	Pisum sativum	common cis-acting element in promoter and enhancer regions
VIT_03s0038g04000	CAAT-box	CAAAT	1624	5	+	Pisum sativum	common cis-acting element in promoter and enhancer regions
VIT_03s0038g04000	CAAT-box	CAAT	1705	4	-	Nicotiana glutinosa
VIT_03s0038g04000	CAAT-box	CAAT	1709	4	+	Nicotiana glutinosa
VIT_03s0038g04000	CAAT-box	CAAT	1774	4	+	Nicotiana glutinosa
VIT_03s0038g04000	CAAT-box	CAAT	1884	4	+	Nicotiana glutinosa
VIT_03s0038g04000	Unnamed__4	CTCC	990	4	+	Petroselinum hortense
VIT_03s0038g04000	Unnamed__4	CTCC	1954	4	+	Petroselinum hortense
VIT_03s0038g04000	chs-CMA1a	TTACTTAA	1296	8	+	Daucus carota	part of a light responsive element	light responsive
VIT_03s0038g04000		motif_sequence	469	4	+	organism	short_function
VIT_03s0038g04000		motif_sequence	1676	4	-	organism	short_function
VIT_03s0038g04000		motif_sequence	1682	4	-	organism	short_function
VIT_03s0038g04000	AT1-motif	AATTATTTTTTATT	1444	13	-	Solanum tuberosum	part of a light responsive module	light responsive
VIT_03s0038g04000	AAGAA-motif	GAAAGAA	589	7	+	Avena sativa
VIT_03s0038g04000	AAGAA-motif	GAAAGAA	1752	7	-	Avena sativa
VIT_03s0038g04000	AAGAA-motif	gGTAAAGAAA	1809	9	+	Avena sativa
VIT_03s0038g04000	AT~TATA-box	TATATA	375	6	+	Arabidopsis thaliana
VIT_03s0038g04000	AT~TATA-box	TATATA	377	6	+	Arabidopsis thaliana
VIT_03s0038g04000	AT~TATA-box	TATATAAA	960	8	-	Arabidopsis thaliana
VIT_03s0038g04000	AT~TATA-box	TATATA	962	6	+	Arabidopsis thaliana
VIT_03s0038g04000	AT~TATA-box	TATATA	1926	6	-	Arabidopsis thaliana
VIT_03s0038g04000	AT~TATA-box	TATATA	1928	6	-	Arabidopsis thaliana
VIT_03s0038g04000	AT~TATA-box	TATATA	1930	6	-	Arabidopsis thaliana
VIT_03s0038g04000	AT~TATA-box	TATATA	1932	6	-	Arabidopsis thaliana
VIT_03s0038g04000	G-Box	CACGTT	144	6	-	Pisum sativum	cis-acting regulatory element involved in light responsiveness	light responsive
VIT_03s0038g04000	GATA-motif	AAGATAAGATT	245	10	-	Arabidopsis thaliana	part of a light responsive element	light responsive
VIT_03s0038g04000	ARE	AAACCA	1788	6	+	Zea mays	cis-acting regulatory element essential for the anaerobic induction	gibberellin-responsive
VIT_03s0038g04000	ARE	AAACCA	1916	6	+	Zea mays	cis-acting regulatory element essential for the anaerobic induction	gibberellin-responsive
VIT_03s0038g04000	WUN-motif	CCATTTCAA	265	9	+	Nicotiana glutinosa
VIT_03s0038g04000	WUN-motif	AAATTACT	426	8	+	Nicotiana glutinosa
VIT_03s0038g04000	Unnamed__6	taTAAATATct	1930	10	+	Zea mays
VIT_03s0038g04000	TATA-box	TATA	37	4	+	Arabidopsis thaliana	core promoter element around -30 of transcription start
VIT_03s0038g04000	TATA-box	TATA	51	4	+	Arabidopsis thaliana	core promoter element around -30 of transcription start
VIT_03s0038g04000	TATA-box	TATA	304	4	+	Arabidopsis thaliana	core promoter element around -30 of transcription start
VIT_03s0038g04000	TATA-box	ccTATAAAaa	347	9	+	Arabidopsis thaliana	core promoter element around -30 of transcription start
VIT_03s0038g04000	TATA-box	ATATAA	348	6	+	Brassica oleracea	core promoter element around -30 of transcription start
VIT_03s0038g04000	TATA-box	TATA	349	4	+	Arabidopsis thaliana	core promoter element around -30 of transcription start
VIT_03s0038g04000	TATA-box	TATATAA	374	7	-	Arabidopsis thaliana	core promoter element around -30 of transcription start
VIT_03s0038g04000	TATA-box	TATATA	375	6	+	Arabidopsis thaliana	core promoter element around -30 of transcription start
VIT_03s0038g04000	TATA-box	ATATAT	376	6	+	Brassica napus	core promoter element around -30 of transcription start
VIT_03s0038g04000	TATA-box	TATATA	377	6	+	Arabidopsis thaliana	core promoter element around -30 of transcription start
VIT_03s0038g04000	TATA-box	TATA	379	4	+	Arabidopsis thaliana	core promoter element around -30 of transcription start
VIT_03s0038g04000	TATA-box	TATAA	386	5	-	Arabidopsis thaliana	core promoter element around -30 of transcription start
VIT_03s0038g04000	TATA-box	TATA	387	4	+	Arabidopsis thaliana	core promoter element around -30 of transcription start
VIT_03s0038g04000	TATA-box	TACAAAA	389	7	+	Oryza sativa	core promoter element around -30 of transcription start
VIT_03s0038g04000	TATA-box	TACAAAA	398	7	+	Oryza sativa	core promoter element around -30 of transcription start
VIT_03s0038g04000	TATA-box	TATAA	463	5	-	Arabidopsis thaliana	core promoter element around -30 of transcription start
VIT_03s0038g04000	TATA-box	TATA	464	4	+	Arabidopsis thaliana	core promoter element around -30 of transcription start
VIT_03s0038g04000	TATA-box	TACAAAA	482	7	-	Oryza sativa	core promoter element around -30 of transcription start
VIT_03s0038g04000	TATA-box	TATAAAA	489	7	-	Pisum sativum	core promoter element around -30 of transcription start
VIT_03s0038g04000	TATA-box	TATAAA	490	6	-	Helianthus annuus	core promoter element around -30 of transcription start
VIT_03s0038g04000	TATA-box	TATAA	491	5	-	Arabidopsis thaliana	core promoter element around -30 of transcription start
VIT_03s0038g04000	TATA-box	TATA	492	4	+	Arabidopsis thaliana	core promoter element around -30 of transcription start
VIT_03s0038g04000	TATA-box	TACATAAA	702	8	+	Oryza sativa	core promoter element around -30 of transcription start
VIT_03s0038g04000	TATA-box	TATTTAAA	935	8	-	Arabidopsis thaliana	core promoter element around -30 of transcription start
VIT_03s0038g04000	TATA-box	TATAAAA	959	7	-	Pisum sativum	core promoter element around -30 of transcription start
VIT_03s0038g04000	TATA-box	TATAAA	960	6	-	Helianthus annuus	core promoter element around -30 of transcription start
VIT_03s0038g04000	TATA-box	TATATAA	961	7	-	Arabidopsis thaliana	core promoter element around -30 of transcription start
VIT_03s0038g04000	TATA-box	TATATA	962	6	+	Arabidopsis thaliana	core promoter element around -30 of transcription start
VIT_03s0038g04000	TATA-box	ATATAT	963	6	+	Brassica napus	core promoter element around -30 of transcription start
VIT_03s0038g04000	TATA-box	TATA	964	4	+	Arabidopsis thaliana	core promoter element around -30 of transcription start
VIT_03s0038g04000	TATA-box	ATATAT	1096	6	-	Brassica napus	core promoter element around -30 of transcription start
VIT_03s0038g04000	TATA-box	TATA	1097	4	-	Arabidopsis thaliana	core promoter element around -30 of transcription start
VIT_03s0038g04000	TATA-box	TATA	1117	4	-	Arabidopsis thaliana	core promoter element around -30 of transcription start
VIT_03s0038g04000	TATA-box	ATATAA	1319	6	+	Brassica oleracea	core promoter element around -30 of transcription start
VIT_03s0038g04000	TATA-box	TATA	1320	4	-	Arabidopsis thaliana	core promoter element around -30 of transcription start
VIT_03s0038g04000	TATA-box	TATA	1372	4	-	Arabidopsis thaliana	core promoter element around -30 of transcription start
VIT_03s0038g04000	TATA-box	TATAAAA	1380	7	-	Pisum sativum	core promoter element around -30 of transcription start
VIT_03s0038g04000	TATA-box	TATAAA	1381	6	-	Helianthus annuus	core promoter element around -30 of transcription start
VIT_03s0038g04000	TATA-box	TATAA	1382	5	-	Arabidopsis thaliana	core promoter element around -30 of transcription start
VIT_03s0038g04000	TATA-box	TATA	1383	4	-	Arabidopsis thaliana	core promoter element around -30 of transcription start
VIT_03s0038g04000	TATA-box	TAAAGATT	1647	8	+	Arabidopsis thaliana	core promoter element around -30 of transcription start
VIT_03s0038g04000	TATA-box	TATATA	1926	6	-	Arabidopsis thaliana	core promoter element around -30 of transcription start
VIT_03s0038g04000	TATA-box	ATATAT	1927	6	-	Brassica napus	core promoter element around -30 of transcription start
VIT_03s0038g04000	TATA-box	TATATA	1928	6	-	Arabidopsis thaliana	core promoter element around -30 of transcription start
VIT_03s0038g04000	TATA-box	ATATAT	1929	6	-	Brassica napus	core promoter element around -30 of transcription start
VIT_03s0038g04000	TATA-box	TATATA	1930	6	-	Arabidopsis thaliana	core promoter element around -30 of transcription start
VIT_03s0038g04000	TATA-box	ATATAT	1931	6	-	Brassica napus	core promoter element around -30 of transcription start
VIT_03s0038g04000	TATA-box	TATATA	1932	6	-	Arabidopsis thaliana	core promoter element around -30 of transcription start
VIT_03s0038g04000	TATA-box	ATATAT	1933	6	-	Brassica napus	core promoter element around -30 of transcription start
VIT_03s0038g04000	TATA-box	TATA	1934	4	-	Arabidopsis thaliana	core promoter element around -30 of transcription start
VIT_03s0038g04000	TATA-box	TATA	1969	4	-	Arabidopsis thaliana	core promoter element around -30 of transcription start
VIT_03s0038g04000	Box 4	ATTAAT	9	6	+	Petroselinum crispum	part of a conserved DNA module involved in light responsiveness	light responsive
VIT_03s0038g04000	Box 4	ATTAAT	283	6	+	Petroselinum crispum	part of a conserved DNA module involved in light responsiveness	light responsive
VIT_03s0038g04000	Box 4	ATTAAT	1305	6	-	Petroselinum crispum	part of a conserved DNA module involved in light responsiveness	light responsive
VIT_03s0038g04000	Box 4	ATTAAT	1398	6	-	Petroselinum crispum	part of a conserved DNA module involved in light responsiveness	light responsive
VIT_03s0038g04000	TATA	TATAAAAT	488	8	-	Arabidopsis thaliana
VIT_03s0038g04000	TATA	TATAAAAT	958	8	-	Arabidopsis thaliana
VIT_03s0038g04000	TATA	TATAAAAT	1379	8	-	Arabidopsis thaliana
VIT_03s0038g04000	ERE	ATTTTAAA	449	8	-	Nicotiana glutinos
VIT_03s0038g04000	ERE	ATTTTAAA	652	8	+	Nicotiana glutinos
VIT_03s0038g04000	ERE	ATTTTAAA	749	8	-	Nicotiana glutinos
VIT_03s0038g04000	MYB-like sequence	TAACCA	320	6	+	Arabidopsis thaliana
VIT_03s0038g04000	ABRE	ACGTG	145	5	+	Arabidopsis thaliana	cis-acting element involved in the abscisic acid responsiveness	acid responsiveness
VIT_03s0038g04000	TCT-motif	TCTTAC	1977	6	+	Arabidopsis thaliana	part of a light responsive element	light responsive
VIT_03s0038g04000	MYB	CAACCA	297	6	-	Arabidopsis thaliana
VIT_03s0038g04000	MYB	TAACCA	320	6	+	Arabidopsis thaliana
VIT_03s0038g04000	MYB	CAACCA	1889	6	+	Arabidopsis thaliana
VIT_03s0038g04000	AE-box	AGAAACTT	762	8	-	Arabidopsis thaliana	part of a module for light response	light responsive
VIT_03s0038g04000	MYC	CATTTG	192	6	+	Arabidopsis thaliana
VIT_03s0038g04000	MYC	CATTTG	1591	6	-	Arabidopsis thaliana
VIT_03s0038g04000	MYC	CATGTG	1683	6	-	Arabidopsis thaliana
VIT_03s0038g04000	TGA-element	AACGAC	1463	6	-	Brassica oleracea	auxin-responsive element	auxin-responsive
VIT_03s0038g04000	CAT-box	GCCACT	56	6	+	Arabidopsis thaliana	cis-acting regulatory element related to meristem expression
VIT_03s0180g00010	Sp1	GGGCGG	1933	6	-	Oryza sativa	light responsive element	light responsive
VIT_03s0180g00010	WRE3	CCACCT	15	6	-	Pisum sativum
VIT_03s0180g00010	MYB	CAACCA	1758	6	+	Arabidopsis thaliana
VIT_03s0180g00010	STRE	AGGGG	1797	5	-	Arabidopsis thaliana
VIT_03s0180g00010	MYC	CATGTG	29	6	-	Arabidopsis thaliana
VIT_03s0180g00010	MYC	CATGTG	334	6	+	Arabidopsis thaliana
VIT_03s0180g00010	ERE	ATTTTAAA	266	8	-	Nicotiana glutinos
VIT_03s0180g00010	ERE	ATTTCATA	431	8	-	Nicotiana glutinos
VIT_03s0180g00010	ERE	ATTTTAAA	1301	8	+	Nicotiana glutinos
VIT_03s0180g00010	ERE	ATTTTAAA	1576	8	-	Nicotiana glutinos
VIT_03s0180g00010	ABRE	ACGTG	244	5	-	Arabidopsis thaliana	cis-acting element involved in the abscisic acid responsiveness	acid responsiveness
VIT_03s0180g00010	Myb	CAACTG	1661	6	-	Arabidopsis thaliana
VIT_03s0180g00010	ARE	AAACCA	72	6	+	Zea mays	cis-acting regulatory element essential for the anaerobic induction	gibberellin-responsive
VIT_03s0180g00010	ARE	AAACCA	1122	6	-	Zea mays	cis-acting regulatory element essential for the anaerobic induction	gibberellin-responsive
VIT_03s0180g00010	Unnamed__6	taTAAATATct	98	10	+	Zea mays
VIT_03s0180g00010	WUN-motif	AAATTACT	1132	8	-	Nicotiana glutinosa
VIT_03s0180g00010	G-Box	CACGTT	244	6	+	Pisum sativum	cis-acting regulatory element involved in light responsiveness	light responsive
VIT_03s0180g00010	TATA	TATAAAAT	347	8	+	Arabidopsis thaliana
VIT_03s0180g00010	TATA	TATAAAAT	563	8	+	Arabidopsis thaliana
VIT_03s0180g00010	TATA	TATAAAAT	774	8	+	Arabidopsis thaliana
VIT_03s0180g00010	Pc-CMA2c	GCCCACGCA	22	9	+	Pisum sativum	part of a light responsive element	light responsive
VIT_03s0180g00010	Unnamed__1	CGTGG	24	5	-	Zea mays
VIT_03s0180g00010	Unnamed__1	CGTGG	1710	5	-	Zea mays
VIT_03s0180g00010	Box 4	ATTAAT	183	6	+	Petroselinum crispum	part of a conserved DNA module involved in light responsiveness	light responsive
VIT_03s0180g00010	Box 4	ATTAAT	629	6	+	Petroselinum crispum	part of a conserved DNA module involved in light responsiveness	light responsive
VIT_03s0180g00010	Box 4	ATTAAT	804	6	+	Petroselinum crispum	part of a conserved DNA module involved in light responsiveness	light responsive
VIT_03s0180g00010	TATC-box	TATCCCA	355	7	+	Oryza sativa	cis-acting element involved in gibberellin-responsiveness	gibberellin-responsive
VIT_03s0180g00010	TATA-box	ATTATA	345	6	+	Brassica napus	core promoter element around -30 of transcription start
VIT_03s0180g00010	TATA-box	TATAA	346	5	-	Arabidopsis thaliana	core promoter element around -30 of transcription start
VIT_03s0180g00010	TATA-box	TATA	347	4	+	Arabidopsis thaliana	core promoter element around -30 of transcription start
VIT_03s0180g00010	TATA-box	TATATA	561	6	+	Arabidopsis thaliana	core promoter element around -30 of transcription start
VIT_03s0180g00010	TATA-box	ATATAA	562	6	+	Brassica oleracea	core promoter element around -30 of transcription start
VIT_03s0180g00010	TATA-box	TATA	563	4	+	Arabidopsis thaliana	core promoter element around -30 of transcription start
VIT_03s0180g00010	TATA-box	ATTATA	644	6	+	Brassica napus	core promoter element around -30 of transcription start
VIT_03s0180g00010	TATA-box	TATAA	645	5	-	Arabidopsis thaliana	core promoter element around -30 of transcription start
VIT_03s0180g00010	TATA-box	TATA	646	4	+	Arabidopsis thaliana	core promoter element around -30 of transcription start
VIT_03s0180g00010	TATA-box	TATAA	682	5	-	Arabidopsis thaliana	core promoter element around -30 of transcription start
VIT_03s0180g00010	TATA-box	TATA	683	4	+	Arabidopsis thaliana	core promoter element around -30 of transcription start
VIT_03s0180g00010	TATA-box	ATATAA	773	6	+	Brassica oleracea	core promoter element around -30 of transcription start
VIT_03s0180g00010	TATA-box	TATA	774	4	+	Arabidopsis thaliana	core promoter element around -30 of transcription start
VIT_03s0180g00010	TATA-box	TATAA	849	5	-	Arabidopsis thaliana	core promoter element around -30 of transcription start
VIT_03s0180g00010	TATA-box	TATA	850	4	+	Arabidopsis thaliana	core promoter element around -30 of transcription start
VIT_03s0180g00010	TATA-box	TACAAAA	867	7	+	Oryza sativa	core promoter element around -30 of transcription start
VIT_03s0180g00010	TATA-box	TACAAAA	1076	7	-	Oryza sativa	core promoter element around -30 of transcription start
VIT_03s0180g00010	TATA-box	TACAAAA	1083	7	-	Oryza sativa	core promoter element around -30 of transcription start
VIT_03s0180g00010	TATA-box	TATA	1155	4	-	Arabidopsis thaliana	core promoter element around -30 of transcription start
VIT_03s0180g00010	TATA-box	ATATAT	1214	6	-	Brassica napus	core promoter element around -30 of transcription start
VIT_03s0180g00010	TATA-box	TATA	1215	4	-	Arabidopsis thaliana	core promoter element around -30 of transcription start
VIT_03s0180g00010	TATA-box	ATTATA	1218	6	+	Brassica napus	core promoter element around -30 of transcription start
VIT_03s0180g00010	TATA-box	TATATAA	1219	7	-	Arabidopsis thaliana	core promoter element around -30 of transcription start
VIT_03s0180g00010	TATA-box	TATATA	1220	6	-	Arabidopsis thaliana	core promoter element around -30 of transcription start
VIT_03s0180g00010	TATA-box	ATATAA	1221	6	+	Brassica oleracea	core promoter element around -30 of transcription start
VIT_03s0180g00010	TATA-box	TATA	1222	4	-	Arabidopsis thaliana	core promoter element around -30 of transcription start
VIT_03s0180g00010	TATA-box	TATTTAAA	1303	8	-	Arabidopsis thaliana	core promoter element around -30 of transcription start
VIT_03s0180g00010	TATA-box	ATTATA	1335	6	+	Brassica napus	core promoter element around -30 of transcription start
VIT_03s0180g00010	TATA-box	TATAA	1336	5	-	Arabidopsis thaliana	core promoter element around -30 of transcription start
VIT_03s0180g00010	TATA-box	TATA	1337	4	-	Arabidopsis thaliana	core promoter element around -30 of transcription start
VIT_03s0180g00010	TATA-box	TATAAAA	1353	7	-	Pisum sativum	core promoter element around -30 of transcription start
VIT_03s0180g00010	TATA-box	TATAAA	1354	6	-	Helianthus annuus	core promoter element around -30 of transcription start
VIT_03s0180g00010	TATA-box	TATAA	1355	5	-	Arabidopsis thaliana	core promoter element around -30 of transcription start
VIT_03s0180g00010	TATA-box	TATA	1356	4	-	Arabidopsis thaliana	core promoter element around -30 of transcription start
VIT_03s0180g00010	TATA-box	ATATAT	1426	6	-	Brassica napus	core promoter element around -30 of transcription start
VIT_03s0180g00010	TATA-box	TATATA	1427	6	-	Arabidopsis thaliana	core promoter element around -30 of transcription start
VIT_03s0180g00010	TATA-box	ATATAT	1428	6	-	Brassica napus	core promoter element around -30 of transcription start
VIT_03s0180g00010	TATA-box	TATA	1429	4	-	Arabidopsis thaliana	core promoter element around -30 of transcription start
VIT_03s0180g00010	TATA-box	TATATTTATATTT	1474	12	-	Avena sativa	core promoter element around -30 of transcription start
VIT_03s0180g00010	TATA-box	ATATAA	1476	6	+	Brassica oleracea	core promoter element around -30 of transcription start
VIT_03s0180g00010	TATA-box	TATA	1477	4	-	Arabidopsis thaliana	core promoter element around -30 of transcription start
VIT_03s0180g00010	TATA-box	ATATAA	1509	6	+	Brassica oleracea	core promoter element around -30 of transcription start
VIT_03s0180g00010	TATA-box	TATA	1510	4	-	Arabidopsis thaliana	core promoter element around -30 of transcription start
VIT_03s0180g00010	TATA-box	TATTTAAA	1532	8	+	Arabidopsis thaliana	core promoter element around -30 of transcription start
VIT_03s0180g00010	TATA-box	TATATTTATATTT	1599	12	-	Avena sativa	core promoter element around -30 of transcription start
VIT_03s0180g00010	TATA-box	ATATAA	1601	6	+	Brassica oleracea	core promoter element around -30 of transcription start
VIT_03s0180g00010	TATA-box	TATA	1602	4	-	Arabidopsis thaliana	core promoter element around -30 of transcription start
VIT_03s0180g00010	TATA-box	ATATAA	1609	6	+	Brassica oleracea	core promoter element around -30 of transcription start
VIT_03s0180g00010	TATA-box	TATA	1610	4	-	Arabidopsis thaliana	core promoter element around -30 of transcription start
VIT_03s0180g00010	TATA-box	TATA	1705	4	-	Arabidopsis thaliana	core promoter element around -30 of transcription start
VIT_03s0180g00010	TATA-box	TATA	1813	4	-	Arabidopsis thaliana	core promoter element around -30 of transcription start
VIT_03s0180g00010	Unnamed__4	CTCC	19	4	-	Petroselinum hortense
VIT_03s0180g00010	Unnamed__4	CTCC	83	4	-	Petroselinum hortense
VIT_03s0180g00010	Unnamed__4	CTCC	236	4	+	Petroselinum hortense
VIT_03s0180g00010	Unnamed__4	CTCC	724	4	-	Petroselinum hortense
VIT_03s0180g00010	Unnamed__4	CTCC	1274	4	+	Petroselinum hortense
VIT_03s0180g00010	Unnamed__4	CTCC	1701	4	+	Petroselinum hortense
VIT_03s0180g00010	Unnamed__4	CTCC	1750	4	+	Petroselinum hortense
VIT_03s0180g00010	Unnamed__4	CTCC	1800	4	+	Petroselinum hortense
VIT_03s0180g00010	Unnamed__4	CTCC	1808	4	+	Petroselinum hortense
VIT_03s0180g00010	Unnamed__4	CTCC	1867	4	+	Petroselinum hortense
VIT_03s0180g00010	Unnamed__4	CTCC	1943	4	+	Petroselinum hortense
VIT_03s0180g00010	Unnamed__4	CTCC	1949	4	+	Petroselinum hortense
VIT_03s0180g00010	Unnamed__4	CTCC	1955	4	+	Petroselinum hortense
VIT_03s0180g00010	Myc	TCTCTTA	1777	7	+	Arabidopsis thaliana
VIT_03s0180g00010	Myc	TCTCTTA	1842	7	+	Arabidopsis thaliana
VIT_03s0180g00010	CAAT-box	CAAT	142	4	-	Nicotiana glutinosa
VIT_03s0180g00010	CAAT-box	CAAT	283	4	-	Nicotiana glutinosa
VIT_03s0180g00010	CAAT-box	CAAT	303	4	-	Nicotiana glutinosa
VIT_03s0180g00010	CAAT-box	CAAAT	396	5	+	Pisum sativum	common cis-acting element in promoter and enhancer regions
VIT_03s0180g00010	CAAT-box	CAAT	446	4	-	Nicotiana glutinosa
VIT_03s0180g00010	CAAT-box	CCAAT	502	5	-	Arabidopsis thaliana	common cis-acting element in promoter and enhancer regions
VIT_03s0180g00010	CAAT-box	CAAAT	619	5	-	Pisum sativum	common cis-acting element in promoter and enhancer regions
VIT_03s0180g00010	CAAT-box	CAAAT	626	5	+	Pisum sativum	common cis-acting element in promoter and enhancer regions
VIT_03s0180g00010	CAAT-box	CAAAT	637	5	+	Pisum sativum	common cis-acting element in promoter and enhancer regions
VIT_03s0180g00010	CAAT-box	CAAAT	667	5	-	Pisum sativum	common cis-acting element in promoter and enhancer regions
VIT_03s0180g00010	CAAT-box	CAAT	702	4	-	Nicotiana glutinosa
VIT_03s0180g00010	CAAT-box	CAAAT	783	5	+	Pisum sativum	common cis-acting element in promoter and enhancer regions
VIT_03s0180g00010	CAAT-box	CCAAT	854	5	+	Arabidopsis thaliana	common cis-acting element in promoter and enhancer regions
VIT_03s0180g00010	CAAT-box	CAAT	855	4	+	Nicotiana glutinosa
VIT_03s0180g00010	CAAT-box	CAAAT	882	5	-	Pisum sativum	common cis-acting element in promoter and enhancer regions
VIT_03s0180g00010	CAAT-box	CAAAT	946	5	+	Pisum sativum	common cis-acting element in promoter and enhancer regions
VIT_03s0180g00010	CAAT-box	CAAT	976	4	+	Nicotiana glutinosa
VIT_03s0180g00010	CAAT-box	CAAAT	1068	5	+	Pisum sativum	common cis-acting element in promoter and enhancer regions
VIT_03s0180g00010	CAAT-box	CAAAT	1144	5	-	Pisum sativum	common cis-acting element in promoter and enhancer regions
VIT_03s0180g00010	CAAT-box	CAAT	1196	4	-	Nicotiana glutinosa
VIT_03s0180g00010	CAAT-box	CAAT	1261	4	-	Nicotiana glutinosa
VIT_03s0180g00010	CAAT-box	CAAT	1361	4	+	Nicotiana glutinosa
VIT_03s0180g00010	CAAT-box	CCAAT	1388	5	-	Arabidopsis thaliana	common cis-acting element in promoter and enhancer regions
VIT_03s0180g00010	CAAT-box	CAAAT	1473	5	+	Pisum sativum	common cis-acting element in promoter and enhancer regions
VIT_03s0180g00010	CAAT-box	CAAT	1495	4	+	Nicotiana glutinosa
VIT_03s0180g00010	CAAT-box	CAAT	1558	4	+	Nicotiana glutinosa
VIT_03s0180g00010	CAAT-box	CAAT	1564	4	+	Nicotiana glutinosa
VIT_03s0180g00010	CAAT-box	CAAAT	1637	5	-	Pisum sativum	common cis-acting element in promoter and enhancer regions
VIT_03s0180g00010	CAAT-box	CCAAT	1652	5	-	Arabidopsis thaliana	common cis-acting element in promoter and enhancer regions
VIT_03s0180g00010	CAAT-box	CCAAT	1673	5	+	Arabidopsis thaliana	common cis-acting element in promoter and enhancer regions
VIT_03s0180g00010	CAAT-box	CAAT	1674	4	+	Nicotiana glutinosa
VIT_03s0180g00010	CAAT-box	CCAAT	1725	5	+	Arabidopsis thaliana	common cis-acting element in promoter and enhancer regions
VIT_03s0180g00010	CAAT-box	CAAT	1726	4	+	Nicotiana glutinosa
VIT_03s0180g00010	CAAT-box	CCAAT	1733	5	+	Arabidopsis thaliana	common cis-acting element in promoter and enhancer regions
VIT_03s0180g00010	CAAT-box	CAAT	1734	4	+	Nicotiana glutinosa
VIT_03s0180g00010	CAAT-box	CCAAT	1761	5	+	Arabidopsis thaliana	common cis-acting element in promoter and enhancer regions
VIT_03s0180g00010	CAAT-box	CAAT	1762	4	+	Nicotiana glutinosa
VIT_03s0180g00010	CAAT-box	CCAAT	1856	5	+	Arabidopsis thaliana	common cis-acting element in promoter and enhancer regions
VIT_03s0180g00010	CAAT-box	CAAT	1857	4	+	Nicotiana glutinosa
VIT_03s0180g00010	CAAT-box	CAAT	1884	4	+	Nicotiana glutinosa
VIT_03s0180g00010	MBS	CAACTG	1661	6	-	Arabidopsis thaliana	MYB binding site involved in drought-inducibility	MYB binding
VIT_03s0180g00010	GCN4_motif	TGAGTCA	1589	7	+	Oryza sativa	cis-regulatory element involved in endosperm expression
VIT_03s0180g00010		motif_sequence	28	4	-	organism	short_function
VIT_03s0180g00010		motif_sequence	35	4	-	organism	short_function
VIT_03s0180g00010		motif_sequence	335	4	+	organism	short_function
VIT_03s0180g00010		motif_sequence	424	4	-	organism	short_function
VIT_03s0180g00010		motif_sequence	449	4	-	organism	short_function
VIT_03s0180g00010		motif_sequence	963	4	-	organism	short_function
VIT_03s0180g00010		motif_sequence	1400	4	-	organism	short_function
VIT_03s0180g00010		motif_sequence	1968	4	+	organism	short_function
VIT_03s0180g00010	AT~TATA-box	TATATA	561	6	+	Arabidopsis thaliana
VIT_03s0180g00010	AT~TATA-box	TATATA	1220	6	-	Arabidopsis thaliana
VIT_03s0180g00010	AT~TATA-box	TATATA	1427	6	-	Arabidopsis thaliana
VIT_03s0180g00010	AuxRR-core	GGTCCAT	1720	7	-	Nicotiana tabacum	cis-acting regulatory element involved in auxin responsiveness	auxin-responsive
VIT_03s0180g00010	TCA-element	CCATCTTTTT	114	9	+	Nicotiana tabacum	cis-acting element involved in salicylic acid responsiveness	acid responsiveness
VIT_03s0180g00010	TCA-element	CCATCTTTTT	1545	9	-	Nicotiana tabacum	cis-acting element involved in salicylic acid responsiveness	acid responsiveness
VIT_03s0180g00010	DRE core	GCCGAC	1962	6	+	Arabidopsis thaliana
VIT_03s0180g00010	chs-CMA1a	TTACTTAA	822	8	+	Daucus carota	part of a light responsive element	light responsive
VIT_03s0180g00010	ATC-motif	AGTAATCT	253	8	+	Spinacia oleracea	part of a conserved DNA module involved in light responsiveness	light responsive
VIT_04s0023g02450	ABRE	GCAACGTGTC	1906	9	+	Hordeum vulgare	cis-acting element involved in the abscisic acid responsiveness	acid responsiveness
VIT_04s0023g02450	ABRE	CACGTG	1908	6	-	Arabidopsis thaliana	cis-acting element involved in the abscisic acid responsiveness	acid responsiveness
VIT_04s0023g02450	ABRE	ACGTG	1909	5	+	Arabidopsis thaliana	cis-acting element involved in the abscisic acid responsiveness	acid responsiveness
VIT_04s0023g02450	MYB-like sequence	TAACCA	172	6	+	Arabidopsis thaliana
VIT_04s0023g02450	MYB-like sequence	TAACCA	1062	6	-	Arabidopsis thaliana
VIT_04s0023g02450	as-1	TGACG	71	5	+	Arabidopsis thaliana
VIT_04s0023g02450	as-1	TGACG	1592	5	+	Arabidopsis thaliana
VIT_04s0023g02450	as-1	TGACG	1604	5	+	Arabidopsis thaliana
VIT_04s0023g02450	as-1	TGACG	1759	5	-	Arabidopsis thaliana
VIT_04s0023g02450	I-box	cGATAAGGCG	214	9	-	Zea mays	part of a light responsive element	light responsive
VIT_04s0023g02450	Myb-binding site	CAACAG	1781	6	-	Nicotiana tabacum
VIT_04s0023g02450	ERE	ATTTTAAA	1545	8	+	Nicotiana glutinos
VIT_04s0023g02450	STRE	AGGGG	1370	5	+	Arabidopsis thaliana
VIT_04s0023g02450	MYC	CAATTG	279	6	+	Arabidopsis thaliana
VIT_04s0023g02450	MYC	CAATTG	1709	6	-	Arabidopsis thaliana
VIT_04s0023g02450	MYC	CATGTG	1840	6	-	Arabidopsis thaliana
VIT_04s0023g02450	G-box	TAACACGTAG	1123	9	-	Brassica oleracea	cis-acting regulatory element involved in light responsiveness	light responsive
VIT_04s0023g02450	G-box	tgACACGTGGCA	1905	11	-	Lycopersicon esculentum	cis-acting regulatory element involved in light responsiveness	light responsive
VIT_04s0023g02450	G-box	ACACGTGGC	1906	9	-	Brassica napus	cis-acting regulatory element involved in light responsiveness	light responsive
VIT_04s0023g02450	G-box	CACGTG	1908	6	-	Arabidopsis thaliana	cis-acting regulatory element involved in light responsiveness	light responsive
VIT_04s0023g02450	MYB	TAACCA	172	6	+	Arabidopsis thaliana
VIT_04s0023g02450	MYB	TAACCA	1062	6	-	Arabidopsis thaliana
VIT_04s0023g02450	MYB	CAACAG	1781	6	-	Arabidopsis thaliana
VIT_04s0023g02450	HD-Zip 3	GTAAT(G/C)ATTAC	1248	9.5	-	Arabidopsis thaliana	protein binding site	protein binding
VIT_04s0023g02450	CGTCA-motif	CGTCA	71	5	-	Hordeum vulgare	cis-acting regulatory element involved in the MeJA-responsiveness	MeJA-responsive
VIT_04s0023g02450	CGTCA-motif	CGTCA	1592	5	-	Hordeum vulgare	cis-acting regulatory element involved in the MeJA-responsiveness	MeJA-responsive
VIT_04s0023g02450	CGTCA-motif	CGTCA	1604	5	-	Hordeum vulgare	cis-acting regulatory element involved in the MeJA-responsiveness	MeJA-responsive
VIT_04s0023g02450	CGTCA-motif	CGTCA	1759	5	+	Hordeum vulgare	cis-acting regulatory element involved in the MeJA-responsiveness	MeJA-responsive
VIT_04s0023g02450	AAGAA-motif	GAAAGAA	61	7	-	Avena sativa
VIT_04s0023g02450	AAGAA-motif	GAAAGAA	1853	7	-	Avena sativa
VIT_04s0023g02450	AT~TATA-box	TATATA	421	6	+	Arabidopsis thaliana
VIT_04s0023g02450	AT~TATA-box	TATATA	798	6	+	Arabidopsis thaliana
VIT_04s0023g02450	LTR	CCGAAA	1585	6	-	Hordeum vulgare	cis-acting element involved in low-temperature responsiveness	low-temperature responsiveness
VIT_04s0023g02450		motif_sequence	36	4	+	organism	short_function
VIT_04s0023g02450		motif_sequence	142	4	-	organism	short_function
VIT_04s0023g02450		motif_sequence	167	4	-	organism	short_function
VIT_04s0023g02450		motif_sequence	232	4	+	organism	short_function
VIT_04s0023g02450		motif_sequence	412	4	-	organism	short_function
VIT_04s0023g02450		motif_sequence	470	4	+	organism	short_function
VIT_04s0023g02450		motif_sequence	553	4	-	organism	short_function
VIT_04s0023g02450		motif_sequence	1162	4	-	organism	short_function
VIT_04s0023g02450		motif_sequence	1214	4	+	organism	short_function
VIT_04s0023g02450		motif_sequence	1395	4	-	organism	short_function
VIT_04s0023g02450		motif_sequence	1635	4	+	organism	short_function
VIT_04s0023g02450		motif_sequence	1653	4	+	organism	short_function
VIT_04s0023g02450		motif_sequence	1750	4	+	organism	short_function
VIT_04s0023g02450		motif_sequence	1935	4	-	organism	short_function
VIT_04s0023g02450	TC-rich repeats	GTTTTCTTAC	1297	9	+	Nicotiana tabacum	cis-acting element involved in defense and stress responsiveness	stress responsive
VIT_04s0023g02450	Myc	TCTCTTA	623	7	-	Arabidopsis thaliana
VIT_04s0023g02450	Unnamed__4	CTCC	41	4	+	Petroselinum hortense
VIT_04s0023g02450	Unnamed__4	CTCC	211	4	+	Petroselinum hortense
VIT_04s0023g02450	Unnamed__4	CTCC	214	4	+	Petroselinum hortense
VIT_04s0023g02450	Unnamed__4	CTCC	412	4	-	Petroselinum hortense
VIT_04s0023g02450	Unnamed__4	CTCC	475	4	+	Petroselinum hortense
VIT_04s0023g02450	Unnamed__4	CTCC	992	4	+	Petroselinum hortense
VIT_04s0023g02450	Unnamed__4	CTCC	1608	4	-	Petroselinum hortense
VIT_04s0023g02450	Unnamed__4	CTCC	1864	4	+	Petroselinum hortense
VIT_04s0023g02450	Unnamed__4	CTCC	1965	4	+	Petroselinum hortense
VIT_04s0023g02450	CTAG-motif	ACTAGCAGAA	1888	9	+	Avena sativa
VIT_04s0023g02450	CAAT-box	CAAAT	12	5	-	Pisum sativum	common cis-acting element in promoter and enhancer regions
VIT_04s0023g02450	CAAT-box	CAAAT	155	5	-	Pisum sativum	common cis-acting element in promoter and enhancer regions
VIT_04s0023g02450	CAAT-box	CAAT	279	4	+	Nicotiana glutinosa
VIT_04s0023g02450	CAAT-box	CAAT	281	4	-	Nicotiana glutinosa
VIT_04s0023g02450	CAAT-box	CCAAT	306	5	+	Arabidopsis thaliana	common cis-acting element in promoter and enhancer regions
VIT_04s0023g02450	CAAT-box	CAAT	307	4	+	Nicotiana glutinosa
VIT_04s0023g02450	CAAT-box	CAAT	338	4	+	Nicotiana glutinosa
VIT_04s0023g02450	CAAT-box	CAAT	379	4	-	Nicotiana glutinosa
VIT_04s0023g02450	CAAT-box	CAAAT	406	5	-	Pisum sativum	common cis-acting element in promoter and enhancer regions
VIT_04s0023g02450	CAAT-box	CAAT	426	4	-	Nicotiana glutinosa
VIT_04s0023g02450	CAAT-box	CAAAT	431	5	-	Pisum sativum	common cis-acting element in promoter and enhancer regions
VIT_04s0023g02450	CAAT-box	CAAAT	456	5	-	Pisum sativum	common cis-acting element in promoter and enhancer regions
VIT_04s0023g02450	CAAT-box	CAAT	490	4	-	Nicotiana glutinosa
VIT_04s0023g02450	CAAT-box	CAAT	502	4	-	Nicotiana glutinosa
VIT_04s0023g02450	CAAT-box	CAAT	566	4	-	Nicotiana glutinosa
VIT_04s0023g02450	CAAT-box	CAAT	695	4	+	Nicotiana glutinosa
VIT_04s0023g02450	CAAT-box	CAAT	735	4	+	Nicotiana glutinosa
VIT_04s0023g02450	CAAT-box	CAAT	814	4	+	Nicotiana glutinosa
VIT_04s0023g02450	CAAT-box	CAAT	827	4	+	Nicotiana glutinosa
VIT_04s0023g02450	CAAT-box	CAAT	849	4	-	Nicotiana glutinosa
VIT_04s0023g02450	CAAT-box	CAAT	900	4	-	Nicotiana glutinosa
VIT_04s0023g02450	CAAT-box	CAAT	921	4	-	Nicotiana glutinosa
VIT_04s0023g02450	CAAT-box	CAAT	1007	4	-	Nicotiana glutinosa
VIT_04s0023g02450	CAAT-box	CAAT	1019	4	+	Nicotiana glutinosa
VIT_04s0023g02450	CAAT-box	CAAAT	1078	5	+	Pisum sativum	common cis-acting element in promoter and enhancer regions
VIT_04s0023g02450	CAAT-box	CAAT	1194	4	-	Nicotiana glutinosa
VIT_04s0023g02450	CAAT-box	CAAT	1241	4	+	Nicotiana glutinosa
VIT_04s0023g02450	CAAT-box	CAAT	1258	4	+	Nicotiana glutinosa
VIT_04s0023g02450	CAAT-box	CAAAT	1264	5	-	Pisum sativum	common cis-acting element in promoter and enhancer regions
VIT_04s0023g02450	CAAT-box	CAAAT	1287	5	+	Pisum sativum	common cis-acting element in promoter and enhancer regions
VIT_04s0023g02450	CAAT-box	CAAT	1308	4	-	Nicotiana glutinosa
VIT_04s0023g02450	CAAT-box	CCAAT	1348	5	+	Arabidopsis thaliana	common cis-acting element in promoter and enhancer regions
VIT_04s0023g02450	CAAT-box	CAAT	1349	4	+	Nicotiana glutinosa
VIT_04s0023g02450	CAAT-box	CAAT	1355	4	-	Nicotiana glutinosa
VIT_04s0023g02450	CAAT-box	CAAAT	1359	5	+	Pisum sativum	common cis-acting element in promoter and enhancer regions
VIT_04s0023g02450	CAAT-box	CAAT	1423	4	-	Nicotiana glutinosa
VIT_04s0023g02450	CAAT-box	CAAAT	1507	5	+	Pisum sativum	common cis-acting element in promoter and enhancer regions
VIT_04s0023g02450	CAAT-box	CAAT	1645	4	-	Nicotiana glutinosa
VIT_04s0023g02450	CAAT-box	CAAT	1681	4	+	Nicotiana glutinosa
VIT_04s0023g02450	CAAT-box	CAAT	1709	4	+	Nicotiana glutinosa
VIT_04s0023g02450	CAAT-box	CAAT	1711	4	-	Nicotiana glutinosa
VIT_04s0023g02450	CAAT-box	CAAAT	1737	5	+	Pisum sativum	common cis-acting element in promoter and enhancer regions
VIT_04s0023g02450	CAAT-box	CAAAT	1802	5	-	Pisum sativum	common cis-acting element in promoter and enhancer regions
VIT_04s0023g02450	CAAT-box	CAAAT	1829	5	+	Pisum sativum	common cis-acting element in promoter and enhancer regions
VIT_04s0023g02450	CAAT-box	CCAAT	1925	5	+	Arabidopsis thaliana	common cis-acting element in promoter and enhancer regions
VIT_04s0023g02450	CAAT-box	CAAT	1926	4	+	Nicotiana glutinosa
VIT_04s0023g02450	CAAT-box	CCAAT	1956	5	+	Arabidopsis thaliana	common cis-acting element in promoter and enhancer regions
VIT_04s0023g02450	CAAT-box	CAAT	1957	4	+	Nicotiana glutinosa
VIT_04s0023g02450	TATA	TATAAAAT	1066	8	+	Arabidopsis thaliana
VIT_04s0023g02450	TATA	TATAAAAT	1108	8	+	Arabidopsis thaliana
VIT_04s0023g02450	TATA-box	ATTATA	24	6	+	Brassica napus	core promoter element around -30 of transcription start
VIT_04s0023g02450	TATA-box	TATAA	25	5	-	Arabidopsis thaliana	core promoter element around -30 of transcription start
VIT_04s0023g02450	TATA-box	TATA	26	4	+	Arabidopsis thaliana	core promoter element around -30 of transcription start
VIT_04s0023g02450	TATA-box	TATAA	108	5	-	Arabidopsis thaliana	core promoter element around -30 of transcription start
VIT_04s0023g02450	TATA-box	TATA	109	4	+	Arabidopsis thaliana	core promoter element around -30 of transcription start
VIT_04s0023g02450	TATA-box	ccTATAAAaa	344	9	+	Arabidopsis thaliana	core promoter element around -30 of transcription start
VIT_04s0023g02450	TATA-box	taTATAAAtc	382	9	-	Arabidopsis thaliana	core promoter element around -30 of transcription start
VIT_04s0023g02450	TATA-box	ATTATA	419	6	+	Brassica napus	core promoter element around -30 of transcription start
VIT_04s0023g02450	TATA-box	TATATAA	420	7	-	Arabidopsis thaliana	core promoter element around -30 of transcription start
VIT_04s0023g02450	TATA-box	TATATA	421	6	+	Arabidopsis thaliana	core promoter element around -30 of transcription start
VIT_04s0023g02450	TATA-box	ATATAT	422	6	+	Brassica napus	core promoter element around -30 of transcription start
VIT_04s0023g02450	TATA-box	TATA	423	4	+	Arabidopsis thaliana	core promoter element around -30 of transcription start
VIT_04s0023g02450	TATA-box	TATA	451	4	+	Arabidopsis thaliana	core promoter element around -30 of transcription start
VIT_04s0023g02450	TATA-box	TACAAAA	506	7	+	Oryza sativa	core promoter element around -30 of transcription start
VIT_04s0023g02450	TATA-box	TATTTAAA	651	8	-	Arabidopsis thaliana	core promoter element around -30 of transcription start
VIT_04s0023g02450	TATA-box	TATAAAT	744	7	-	Brassica juncea	core promoter element around -30 of transcription start
VIT_04s0023g02450	TATA-box	TATAAA	745	6	-	Helianthus annuus	core promoter element around -30 of transcription start
VIT_04s0023g02450	TATA-box	TATAA	746	5	-	Arabidopsis thaliana	core promoter element around -30 of transcription start
VIT_04s0023g02450	TATA-box	TATA	747	4	+	Arabidopsis thaliana	core promoter element around -30 of transcription start
VIT_04s0023g02450	TATA-box	TACATAAA	792	8	-	Oryza sativa	core promoter element around -30 of transcription start
VIT_04s0023g02450	TATA-box	TATACA	796	6	-	Helianthus annuus	core promoter element around -30 of transcription start
VIT_04s0023g02450	TATA-box	TATATA	798	6	+	Arabidopsis thaliana	core promoter element around -30 of transcription start
VIT_04s0023g02450	TATA-box	TATA	800	4	+	Arabidopsis thaliana	core promoter element around -30 of transcription start
VIT_04s0023g02450	TATA-box	TATAA	940	5	-	Arabidopsis thaliana	core promoter element around -30 of transcription start
VIT_04s0023g02450	TATA-box	TATA	941	4	+	Arabidopsis thaliana	core promoter element around -30 of transcription start
VIT_04s0023g02450	TATA-box	ATTATA	1054	6	+	Brassica napus	core promoter element around -30 of transcription start
VIT_04s0023g02450	TATA-box	TATAA	1055	5	-	Arabidopsis thaliana	core promoter element around -30 of transcription start
VIT_04s0023g02450	TATA-box	TATA	1056	4	-	Arabidopsis thaliana	core promoter element around -30 of transcription start
VIT_04s0023g02450	TATA-box	TATAA	1065	5	-	Arabidopsis thaliana	core promoter element around -30 of transcription start
VIT_04s0023g02450	TATA-box	TATA	1066	4	-	Arabidopsis thaliana	core promoter element around -30 of transcription start
VIT_04s0023g02450	TATA-box	ATTATA	1106	6	+	Brassica napus	core promoter element around -30 of transcription start
VIT_04s0023g02450	TATA-box	TATAA	1107	5	-	Arabidopsis thaliana	core promoter element around -30 of transcription start
VIT_04s0023g02450	TATA-box	TATA	1108	4	-	Arabidopsis thaliana	core promoter element around -30 of transcription start
VIT_04s0023g02450	TATA-box	ATATAT	1133	6	-	Brassica napus	core promoter element around -30 of transcription start
VIT_04s0023g02450	TATA-box	TATA	1134	4	-	Arabidopsis thaliana	core promoter element around -30 of transcription start
VIT_04s0023g02450	TATA-box	ATTATA	1232	6	+	Brassica napus	core promoter element around -30 of transcription start
VIT_04s0023g02450	TATA-box	TATAA	1233	5	-	Arabidopsis thaliana	core promoter element around -30 of transcription start
VIT_04s0023g02450	TATA-box	TATA	1234	4	-	Arabidopsis thaliana	core promoter element around -30 of transcription start
VIT_04s0023g02450	TATA-box	ATTATA	1322	6	+	Brassica napus	core promoter element around -30 of transcription start
VIT_04s0023g02450	TATA-box	TATAA	1323	5	-	Arabidopsis thaliana	core promoter element around -30 of transcription start
VIT_04s0023g02450	TATA-box	TATA	1324	4	-	Arabidopsis thaliana	core promoter element around -30 of transcription start
VIT_04s0023g02450	TATA-box	TATA	1448	4	-	Arabidopsis thaliana	core promoter element around -30 of transcription start
VIT_04s0023g02450	TATA-box	TACATAAA	1488	8	+	Oryza sativa	core promoter element around -30 of transcription start
VIT_04s0023g02450	TATA-box	ATTATA	1665	6	+	Brassica napus	core promoter element around -30 of transcription start
VIT_04s0023g02450	TATA-box	TATAA	1666	5	-	Arabidopsis thaliana	core promoter element around -30 of transcription start
VIT_04s0023g02450	TATA-box	TATA	1667	4	-	Arabidopsis thaliana	core promoter element around -30 of transcription start
VIT_04s0023g02450	TATA-box	ATATAA	1686	6	+	Brassica oleracea	core promoter element around -30 of transcription start
VIT_04s0023g02450	TATA-box	TATA	1687	4	-	Arabidopsis thaliana	core promoter element around -30 of transcription start
VIT_04s0023g02450	TATA-box	TACAAAA	1820	7	-	Oryza sativa	core promoter element around -30 of transcription start
VIT_04s0023g02450	Box 4	ATTAAT	402	6	+	Petroselinum crispum	part of a conserved DNA module involved in light responsiveness	light responsive
VIT_04s0023g02450	Box 4	ATTAAT	562	6	+	Petroselinum crispum	part of a conserved DNA module involved in light responsiveness	light responsive
VIT_04s0023g02450	Box 4	ATTAAT	740	6	+	Petroselinum crispum	part of a conserved DNA module involved in light responsiveness	light responsive
VIT_04s0023g02450	Box 4	ATTAAT	816	6	+	Petroselinum crispum	part of a conserved DNA module involved in light responsiveness	light responsive
VIT_04s0023g02450	Box 4	ATTAAT	862	6	+	Petroselinum crispum	part of a conserved DNA module involved in light responsiveness	light responsive
VIT_04s0023g02450	Box 4	ATTAAT	1081	6	-	Petroselinum crispum	part of a conserved DNA module involved in light responsiveness	light responsive
VIT_04s0023g02450	Box 4	ATTAAT	1102	6	-	Petroselinum crispum	part of a conserved DNA module involved in light responsiveness	light responsive
VIT_04s0023g02450	Unnamed__1	GCCACGTGGC	1906	9	-	Petunia sp.
VIT_04s0023g02450	Unnamed__1	CGTGG	1907	5	-	Zea mays
VIT_04s0023g02450	Unnamed__1	CGTGG	1968	5	+	Zea mays
VIT_04s0023g02450	W box	TTGACC	1408	6	+	Arabidopsis thaliana
VIT_04s0023g02450	WUN-motif	AAATTTCTT	1797	9	-	Nicotiana glutinosa
VIT_04s0023g02450	ARE	AAACCA	303	6	+	Zea mays	cis-acting regulatory element essential for the anaerobic induction	gibberellin-responsive
VIT_04s0023g02450	ARE	AAACCA	636	6	-	Zea mays	cis-acting regulatory element essential for the anaerobic induction	gibberellin-responsive
VIT_04s0023g02450	P-box	CCTTTTG	508	7	-	Oryza sativa	gibberellin-responsive element	gibberellin-responsive
VIT_04s0023g02450	G-Box	CACGTG	1908	6	-	Pisum sativum	cis-acting regulatory element involved in light responsiveness	light responsive
VIT_04s0023g02450	TGACG-motif	TGACG	71	5	+	Hordeum vulgare	cis-acting regulatory element involved in the MeJA-responsiveness	MeJA-responsive
VIT_04s0023g02450	TGACG-motif	TGACG	1592	5	+	Hordeum vulgare	cis-acting regulatory element involved in the MeJA-responsiveness	MeJA-responsive
VIT_04s0023g02450	TGACG-motif	TGACG	1604	5	+	Hordeum vulgare	cis-acting regulatory element involved in the MeJA-responsiveness	MeJA-responsive
VIT_04s0023g02450	TGACG-motif	TGACG	1759	5	-	Hordeum vulgare	cis-acting regulatory element involved in the MeJA-responsiveness	MeJA-responsive
VIT_07s0005g02820	G-Box	CACGTG	1870	6	-	Pisum sativum	cis-acting regulatory element involved in light responsiveness	light responsive
VIT_07s0005g02820	TGACG-motif	TGACG	1799	5	-	Hordeum vulgare	cis-acting regulatory element involved in the MeJA-responsiveness	MeJA-responsive
VIT_07s0005g02820	TGACG-motif	TGACG	1834	5	+	Hordeum vulgare	cis-acting regulatory element involved in the MeJA-responsiveness	MeJA-responsive
VIT_07s0005g02820	TGACG-motif	TGACG	1837	5	-	Hordeum vulgare	cis-acting regulatory element involved in the MeJA-responsiveness	MeJA-responsive
VIT_07s0005g02820	ARE	AAACCA	410	6	+	Zea mays	cis-acting regulatory element essential for the anaerobic induction	gibberellin-responsive
VIT_07s0005g02820	ARE	AAACCA	1035	6	+	Zea mays	cis-acting regulatory element essential for the anaerobic induction	gibberellin-responsive
VIT_07s0005g02820	ARE	AAACCA	1669	6	+	Zea mays	cis-acting regulatory element essential for the anaerobic induction	gibberellin-responsive
VIT_07s0005g02820	A-box	CCGTCC	542	6	-	Petroselinum crispum	cis-acting regulatory element
VIT_07s0005g02820	WUN-motif	AAATTTCTT	1714	9	-	Nicotiana glutinosa
VIT_07s0005g02820	Unnamed__6	taTAAATATct	20	10	-	Zea mays
VIT_07s0005g02820	Unnamed__6	taTAAATATct	285	10	+	Zea mays
VIT_07s0005g02820	Unnamed__6	taTAAATATct	1715	10	-	Zea mays
VIT_07s0005g02820	O2-site	GATGACATGG	1989	9	+	Zea mays	cis-acting regulatory element involved in zein metabolism regulation	gibberellin-responsive
VIT_07s0005g02820	W box	TTGACC	521	6	+	Arabidopsis thaliana
VIT_07s0005g02820	W box	TTGACC	628	6	+	Arabidopsis thaliana
VIT_07s0005g02820	W box	TTGACC	1826	6	+	Arabidopsis thaliana
VIT_07s0005g02820	Unnamed__1	CGTGG	184	5	+	Zea mays
VIT_07s0005g02820	Unnamed__1	CGTGG	1872	5	+	Zea mays
VIT_07s0005g02820	Box 4	ATTAAT	73	6	+	Petroselinum crispum	part of a conserved DNA module involved in light responsiveness	light responsive
VIT_07s0005g02820	Box 4	ATTAAT	430	6	+	Petroselinum crispum	part of a conserved DNA module involved in light responsiveness	light responsive
VIT_07s0005g02820	Box 4	ATTAAT	1290	6	-	Petroselinum crispum	part of a conserved DNA module involved in light responsiveness	light responsive
VIT_07s0005g02820	Box 4	ATTAAT	1310	6	-	Petroselinum crispum	part of a conserved DNA module involved in light responsiveness	light responsive
VIT_07s0005g02820	Box 4	ATTAAT	1319	6	-	Petroselinum crispum	part of a conserved DNA module involved in light responsiveness	light responsive
VIT_07s0005g02820	Box 4	ATTAAT	1409	6	-	Petroselinum crispum	part of a conserved DNA module involved in light responsiveness	light responsive
VIT_07s0005g02820	Box 4	ATTAAT	1475	6	-	Petroselinum crispum	part of a conserved DNA module involved in light responsiveness	light responsive
VIT_07s0005g02820	Box 4	ATTAAT	1554	6	-	Petroselinum crispum	part of a conserved DNA module involved in light responsiveness	light responsive
VIT_07s0005g02820	TATA-box	TATTTAAA	17	8	-	Arabidopsis thaliana	core promoter element around -30 of transcription start
VIT_07s0005g02820	TATA-box	TATATTTATATTT	21	12	+	Avena sativa	core promoter element around -30 of transcription start
VIT_07s0005g02820	TATA-box	TATAAATA	23	8	-	Daucus carota	core promoter element around -30 of transcription start
VIT_07s0005g02820	TATA-box	TATAAAT	24	7	-	Brassica juncea	core promoter element around -30 of transcription start
VIT_07s0005g02820	TATA-box	TATAAA	25	6	-	Helianthus annuus	core promoter element around -30 of transcription start
VIT_07s0005g02820	TATA-box	TATAA	26	5	-	Arabidopsis thaliana	core promoter element around -30 of transcription start
VIT_07s0005g02820	TATA-box	TATA	27	4	+	Arabidopsis thaliana	core promoter element around -30 of transcription start
VIT_07s0005g02820	TATA-box	TAAAGATT	37	8	+	Arabidopsis thaliana	core promoter element around -30 of transcription start
VIT_07s0005g02820	TATA-box	TATAAAA	43	7	-	Pisum sativum	core promoter element around -30 of transcription start
VIT_07s0005g02820	TATA-box	TATAAA	44	6	-	Helianthus annuus	core promoter element around -30 of transcription start
VIT_07s0005g02820	TATA-box	TATAA	45	5	-	Arabidopsis thaliana	core promoter element around -30 of transcription start
VIT_07s0005g02820	TATA-box	TATA	46	4	+	Arabidopsis thaliana	core promoter element around -30 of transcription start
VIT_07s0005g02820	TATA-box	ATTATA	89	6	+	Brassica napus	core promoter element around -30 of transcription start
VIT_07s0005g02820	TATA-box	TATATAA	90	7	-	Arabidopsis thaliana	core promoter element around -30 of transcription start
VIT_07s0005g02820	TATA-box	TATATA	91	6	+	Arabidopsis thaliana	core promoter element around -30 of transcription start
VIT_07s0005g02820	TATA-box	ATATAT	92	6	+	Brassica napus	core promoter element around -30 of transcription start
VIT_07s0005g02820	TATA-box	TATATA	93	6	+	Arabidopsis thaliana	core promoter element around -30 of transcription start
VIT_07s0005g02820	TATA-box	ATATAT	94	6	+	Brassica napus	core promoter element around -30 of transcription start
VIT_07s0005g02820	TATA-box	TATATA	95	6	+	Arabidopsis thaliana	core promoter element around -30 of transcription start
VIT_07s0005g02820	TATA-box	ATATAT	96	6	+	Brassica napus	core promoter element around -30 of transcription start
VIT_07s0005g02820	TATA-box	TATATTTATATTT	97	12	+	Avena sativa	core promoter element around -30 of transcription start
VIT_07s0005g02820	TATA-box	ATATAT	98	6	+	Brassica napus	core promoter element around -30 of transcription start
VIT_07s0005g02820	TATA-box	TATATA	99	6	+	Arabidopsis thaliana	core promoter element around -30 of transcription start
VIT_07s0005g02820	TATA-box	ATATAT	100	6	+	Brassica napus	core promoter element around -30 of transcription start
VIT_07s0005g02820	TATA-box	TATATA	101	6	+	Arabidopsis thaliana	core promoter element around -30 of transcription start
VIT_07s0005g02820	TATA-box	ATATAT	102	6	+	Brassica napus	core promoter element around -30 of transcription start
VIT_07s0005g02820	TATA-box	TATA	103	4	+	Arabidopsis thaliana	core promoter element around -30 of transcription start
VIT_07s0005g02820	TATA-box	TATA	285	4	+	Arabidopsis thaliana	core promoter element around -30 of transcription start
VIT_07s0005g02820	TATA-box	TATAA	425	5	-	Arabidopsis thaliana	core promoter element around -30 of transcription start
VIT_07s0005g02820	TATA-box	TATA	426	4	+	Arabidopsis thaliana	core promoter element around -30 of transcription start
VIT_07s0005g02820	TATA-box	TACAAAA	504	7	-	Oryza sativa	core promoter element around -30 of transcription start
VIT_07s0005g02820	TATA-box	TATA	741	4	+	Arabidopsis thaliana	core promoter element around -30 of transcription start
VIT_07s0005g02820	TATA-box	TATAAAA	853	7	-	Pisum sativum	core promoter element around -30 of transcription start
VIT_07s0005g02820	TATA-box	TATAAA	854	6	-	Helianthus annuus	core promoter element around -30 of transcription start
VIT_07s0005g02820	TATA-box	TATAA	855	5	-	Arabidopsis thaliana	core promoter element around -30 of transcription start
VIT_07s0005g02820	TATA-box	TATA	856	4	+	Arabidopsis thaliana	core promoter element around -30 of transcription start
VIT_07s0005g02820	TATA-box	ccTATAAAaa	868	9	+	Arabidopsis thaliana	core promoter element around -30 of transcription start
VIT_07s0005g02820	TATA-box	TACAAAA	936	7	-	Oryza sativa	core promoter element around -30 of transcription start
VIT_07s0005g02820	TATA-box	TATA	950	4	+	Arabidopsis thaliana	core promoter element around -30 of transcription start
VIT_07s0005g02820	TATA-box	TATACA	1008	6	-	Helianthus annuus	core promoter element around -30 of transcription start
VIT_07s0005g02820	TATA-box	TATA	1010	4	-	Arabidopsis thaliana	core promoter element around -30 of transcription start
VIT_07s0005g02820	TATA-box	ATATAA	1219	6	+	Brassica oleracea	core promoter element around -30 of transcription start
VIT_07s0005g02820	TATA-box	TATA	1220	4	-	Arabidopsis thaliana	core promoter element around -30 of transcription start
VIT_07s0005g02820	TATA-box	ATATAT	1224	6	-	Brassica napus	core promoter element around -30 of transcription start
VIT_07s0005g02820	TATA-box	TATA	1225	4	-	Arabidopsis thaliana	core promoter element around -30 of transcription start
VIT_07s0005g02820	TATA-box	TATTTAAA	1237	8	-	Arabidopsis thaliana	core promoter element around -30 of transcription start
VIT_07s0005g02820	TATA-box	ATATAT	1255	6	-	Brassica napus	core promoter element around -30 of transcription start
VIT_07s0005g02820	TATA-box	TATA	1256	4	-	Arabidopsis thaliana	core promoter element around -30 of transcription start
VIT_07s0005g02820	TATA-box	TATAAAT	1276	7	-	Brassica juncea	core promoter element around -30 of transcription start
VIT_07s0005g02820	TATA-box	TATAAA	1277	6	-	Helianthus annuus	core promoter element around -30 of transcription start
VIT_07s0005g02820	TATA-box	TATAA	1278	5	-	Arabidopsis thaliana	core promoter element around -30 of transcription start
VIT_07s0005g02820	TATA-box	TATA	1279	4	-	Arabidopsis thaliana	core promoter element around -30 of transcription start
VIT_07s0005g02820	TATA-box	TATA	1340	4	-	Arabidopsis thaliana	core promoter element around -30 of transcription start
VIT_07s0005g02820	TATA-box	TATATA	1391	6	-	Arabidopsis thaliana	core promoter element around -30 of transcription start
VIT_07s0005g02820	TATA-box	ATATAT	1392	6	-	Brassica napus	core promoter element around -30 of transcription start
VIT_07s0005g02820	TATA-box	TATA	1393	4	-	Arabidopsis thaliana	core promoter element around -30 of transcription start
VIT_07s0005g02820	TATA-box	TATA	1462	4	-	Arabidopsis thaliana	core promoter element around -30 of transcription start
VIT_07s0005g02820	TATA-box	ATATAT	1471	6	-	Brassica napus	core promoter element around -30 of transcription start
VIT_07s0005g02820	TATA-box	TATA	1472	4	-	Arabidopsis thaliana	core promoter element around -30 of transcription start
VIT_07s0005g02820	TATA-box	TATA	1496	4	-	Arabidopsis thaliana	core promoter element around -30 of transcription start
VIT_07s0005g02820	TATA-box	ccTATAAAaa	1500	9	+	Arabidopsis thaliana	core promoter element around -30 of transcription start
VIT_07s0005g02820	TATA-box	TATAAAA	1516	7	-	Pisum sativum	core promoter element around -30 of transcription start
VIT_07s0005g02820	TATA-box	TATAAA	1517	6	-	Helianthus annuus	core promoter element around -30 of transcription start
VIT_07s0005g02820	TATA-box	TATAA	1518	5	-	Arabidopsis thaliana	core promoter element around -30 of transcription start
VIT_07s0005g02820	TATA-box	TATA	1519	4	-	Arabidopsis thaliana	core promoter element around -30 of transcription start
VIT_07s0005g02820	TATA-box	TACATAAA	1559	8	-	Oryza sativa	core promoter element around -30 of transcription start
VIT_07s0005g02820	TATA-box	ATATAA	1616	6	+	Brassica oleracea	core promoter element around -30 of transcription start
VIT_07s0005g02820	TATA-box	TATA	1617	4	-	Arabidopsis thaliana	core promoter element around -30 of transcription start
VIT_07s0005g02820	TATA-box	TATAAAT	1719	7	-	Brassica juncea	core promoter element around -30 of transcription start
VIT_07s0005g02820	TATA-box	TATAAA	1720	6	-	Helianthus annuus	core promoter element around -30 of transcription start
VIT_07s0005g02820	TATA-box	TATAA	1721	5	-	Arabidopsis thaliana	core promoter element around -30 of transcription start
VIT_07s0005g02820	TATA-box	TATA	1722	4	-	Arabidopsis thaliana	core promoter element around -30 of transcription start
VIT_07s0005g02820	CCGTCC-box	CCGTCC	542	6	-	Petroselinum hortense
VIT_07s0005g02820	ATCT-motif	AATCTAATCC	877	9	+	Pisum sativum	part of a conserved DNA module involved in light responsiveness	light responsive
VIT_07s0005g02820	ATCT-motif	AATCTAATCC	1659	9	+	Pisum sativum	part of a conserved DNA module involved in light responsiveness	light responsive
VIT_07s0005g02820	TATA	TATAAAAT	42	8	-	Arabidopsis thaliana
VIT_07s0005g02820	TATA	TATAAAAT	1340	8	+	Arabidopsis thaliana
VIT_07s0005g02820	TATA	TATAAAAT	1515	8	-	Arabidopsis thaliana
VIT_07s0005g02820	MBS	CAACTG	401	6	-	Arabidopsis thaliana	MYB binding site involved in drought-inducibility	MYB binding
VIT_07s0005g02820	MBS	CAACTG	1964	6	-	Arabidopsis thaliana	MYB binding site involved in drought-inducibility	MYB binding
VIT_07s0005g02820	CAAT-box	CAAAT	58	5	-	Pisum sativum	common cis-acting element in promoter and enhancer regions
VIT_07s0005g02820	CAAT-box	CAAT	118	4	-	Nicotiana glutinosa
VIT_07s0005g02820	CAAT-box	CAAT	122	4	+	Nicotiana glutinosa
VIT_07s0005g02820	CAAT-box	CAAAT	140	5	-	Pisum sativum	common cis-acting element in promoter and enhancer regions
VIT_07s0005g02820	CAAT-box	CAAAT	334	5	+	Pisum sativum	common cis-acting element in promoter and enhancer regions
VIT_07s0005g02820	CAAT-box	CCCAATTT	335	8	-	Arabidopsis thaliana	common cis-acting element in promoter and enhancer regions
VIT_07s0005g02820	CAAT-box	CCAAT	337	5	-	Arabidopsis thaliana	common cis-acting element in promoter and enhancer regions
VIT_07s0005g02820	CAAT-box	CAAAT	388	5	-	Pisum sativum	common cis-acting element in promoter and enhancer regions
VIT_07s0005g02820	CAAT-box	CAAAT	434	5	-	Pisum sativum	common cis-acting element in promoter and enhancer regions
VIT_07s0005g02820	CAAT-box	CAAT	444	4	+	Nicotiana glutinosa
VIT_07s0005g02820	CAAT-box	CAAT	470	4	+	Nicotiana glutinosa
VIT_07s0005g02820	CAAT-box	CAAAT	499	5	+	Pisum sativum	common cis-acting element in promoter and enhancer regions
VIT_07s0005g02820	CAAT-box	CAAT	576	4	+	Nicotiana glutinosa
VIT_07s0005g02820	CAAT-box	CAAT	604	4	-	Nicotiana glutinosa
VIT_07s0005g02820	CAAT-box	CCAAT	685	5	-	Arabidopsis thaliana	common cis-acting element in promoter and enhancer regions
VIT_07s0005g02820	CAAT-box	CAAT	723	4	+	Nicotiana glutinosa
VIT_07s0005g02820	CAAT-box	CAAT	746	4	-	Nicotiana glutinosa
VIT_07s0005g02820	CAAT-box	CAAT	920	4	-	Nicotiana glutinosa
VIT_07s0005g02820	CAAT-box	CAAAT	987	5	-	Pisum sativum	common cis-acting element in promoter and enhancer regions
VIT_07s0005g02820	CAAT-box	CAAT	1072	4	-	Nicotiana glutinosa
VIT_07s0005g02820	CAAT-box	CAAT	1105	4	-	Nicotiana glutinosa
VIT_07s0005g02820	CAAT-box	CAAT	1244	4	-	Nicotiana glutinosa
VIT_07s0005g02820	CAAT-box	CAAT	1253	4	+	Nicotiana glutinosa
VIT_07s0005g02820	CAAT-box	CAAT	1264	4	+	Nicotiana glutinosa
VIT_07s0005g02820	CAAT-box	CAAT	1330	4	+	Nicotiana glutinosa
VIT_07s0005g02820	CAAT-box	CAAT	1425	4	+	Nicotiana glutinosa
VIT_07s0005g02820	CAAT-box	CAAT	1459	4	+	Nicotiana glutinosa
VIT_07s0005g02820	CAAT-box	CCAAT	1468	5	+	Arabidopsis thaliana	common cis-acting element in promoter and enhancer regions
VIT_07s0005g02820	CAAT-box	CAAT	1469	4	+	Nicotiana glutinosa
VIT_07s0005g02820	CAAT-box	CAAT	1484	4	-	Nicotiana glutinosa
VIT_07s0005g02820	CAAT-box	CAAT	1511	4	+	Nicotiana glutinosa
VIT_07s0005g02820	CAAT-box	CAAT	1587	4	-	Nicotiana glutinosa
VIT_07s0005g02820	CAAT-box	CAAAT	1613	5	+	Pisum sativum	common cis-acting element in promoter and enhancer regions
VIT_07s0005g02820	CAAT-box	CAAT	1688	4	-	Nicotiana glutinosa
VIT_07s0005g02820	CAAT-box	CAAT	1706	4	-	Nicotiana glutinosa
VIT_07s0005g02820	CAAT-box	CAAAT	1740	5	-	Pisum sativum	common cis-acting element in promoter and enhancer regions
VIT_07s0005g02820	CAAT-box	CAAAT	1761	5	+	Pisum sativum	common cis-acting element in promoter and enhancer regions
VIT_07s0005g02820	CAAT-box	CAAAT	1902	5	-	Pisum sativum	common cis-acting element in promoter and enhancer regions
VIT_07s0005g02820	CAAT-box	CCAAT	1931	5	-	Arabidopsis thaliana	common cis-acting element in promoter and enhancer regions
VIT_07s0005g02820	Unnamed__4	CTCC	787	4	-	Petroselinum hortense
VIT_07s0005g02820	Unnamed__4	CTCC	866	4	+	Petroselinum hortense
VIT_07s0005g02820	Unnamed__4	CTCC	971	4	-	Petroselinum hortense
VIT_07s0005g02820	Unnamed__4	CTCC	1766	4	-	Petroselinum hortense
VIT_07s0005g02820	Unnamed__4	CTCC	1805	4	-	Petroselinum hortense
VIT_07s0005g02820	Unnamed__4	CTCC	1852	4	-	Petroselinum hortense
VIT_07s0005g02820	Unnamed__4	CTCC	1908	4	+	Petroselinum hortense
VIT_07s0005g02820	Unnamed__4	CTCC	1921	4	+	Petroselinum hortense
VIT_07s0005g02820	Unnamed__4	CTCC	1924	4	+	Petroselinum hortense
VIT_07s0005g02820	Unnamed__4	CTCC	1955	4	-	Petroselinum hortense
VIT_07s0005g02820	Unnamed__4	CTCC	1983	4	-	Petroselinum hortense
VIT_07s0005g02820	GARE-motif	TCTGTTG	901	7	+	Brassica oleracea	gibberellin-responsive element	gibberellin-responsive
VIT_07s0005g02820	DRE core	GCCGAC	635	6	-	Arabidopsis thaliana
VIT_07s0005g02820	CCAAT-box	CAACGG	1817	6	-	Hordeum vulgare	MYBHv1 binding site	MYB binding
VIT_07s0005g02820	CGTCA-motif	CGTCA	1799	5	+	Hordeum vulgare	cis-acting regulatory element involved in the MeJA-responsiveness	MeJA-responsive
VIT_07s0005g02820	CGTCA-motif	CGTCA	1834	5	-	Hordeum vulgare	cis-acting regulatory element involved in the MeJA-responsiveness	MeJA-responsive
VIT_07s0005g02820	CGTCA-motif	CGTCA	1837	5	+	Hordeum vulgare	cis-acting regulatory element involved in the MeJA-responsiveness	MeJA-responsive
VIT_07s0005g02820		motif_sequence	176	4	-	organism	short_function
VIT_07s0005g02820		motif_sequence	209	4	-	organism	short_function
VIT_07s0005g02820		motif_sequence	255	4	-	organism	short_function
VIT_07s0005g02820		motif_sequence	268	4	+	organism	short_function
VIT_07s0005g02820		motif_sequence	363	4	-	organism	short_function
VIT_07s0005g02820		motif_sequence	787	4	-	organism	short_function
VIT_07s0005g02820		motif_sequence	864	4	+	organism	short_function
VIT_07s0005g02820		motif_sequence	1562	4	+	organism	short_function
VIT_07s0005g02820		motif_sequence	1733	4	-	organism	short_function
VIT_07s0005g02820		motif_sequence	1766	4	-	organism	short_function
VIT_07s0005g02820		motif_sequence	1852	4	-	organism	short_function
VIT_07s0005g02820		motif_sequence	1865	4	+	organism	short_function
VIT_07s0005g02820		motif_sequence	1898	4	-	organism	short_function
VIT_07s0005g02820	AT~TATA-box	TATATA	91	6	+	Arabidopsis thaliana
VIT_07s0005g02820	AT~TATA-box	TATATA	93	6	+	Arabidopsis thaliana
VIT_07s0005g02820	AT~TATA-box	TATATA	95	6	+	Arabidopsis thaliana
VIT_07s0005g02820	AT~TATA-box	TATATA	97	6	+	Arabidopsis thaliana
VIT_07s0005g02820	AT~TATA-box	TATATA	99	6	+	Arabidopsis thaliana
VIT_07s0005g02820	AT~TATA-box	TATATA	101	6	+	Arabidopsis thaliana
VIT_07s0005g02820	AT~TATA-box	TATATA	1391	6	-	Arabidopsis thaliana
VIT_07s0005g02820	MYB recognition site	CCGTTG	1817	6	+	Arabidopsis thaliana
VIT_07s0005g02820	MYB	CAACCA	587	6	+	Arabidopsis thaliana
VIT_07s0005g02820	MYB	CAACAG	902	6	-	Arabidopsis thaliana
VIT_07s0005g02820	MYB	CAACAG	1004	6	-	Arabidopsis thaliana
VIT_07s0005g02820	AT-rich element	ATAGAAATCAA	1503	10	+	Glycine max	binding site of AT-rich DNA binding protein (ATBP-1)	protein binding
VIT_07s0005g02820	G-box	CACGTG	1870	6	-	Arabidopsis thaliana	cis-acting regulatory element involved in light responsiveness	light responsive
VIT_07s0005g02820	STRE	AGGGG	1985	5	+	Arabidopsis thaliana
VIT_07s0005g02820	MYC	CATGTG	256	6	-	Arabidopsis thaliana
VIT_07s0005g02820	MYC	CATGTG	267	6	+	Arabidopsis thaliana
VIT_07s0005g02820	MYC	CATGTG	702	6	+	Arabidopsis thaliana
VIT_07s0005g02820	MYC	CATTTG	1761	6	-	Arabidopsis thaliana
VIT_07s0005g02820	MYC	CATTTG	1901	6	+	Arabidopsis thaliana
VIT_07s0005g02820	ERE	ATTTCATA	128	8	-	Nicotiana glutinos
VIT_07s0005g02820	ERE	ATTTCATA	1429	8	+	Nicotiana glutinos
VIT_07s0005g02820	ERE	ATTTTAAA	1592	8	+	Nicotiana glutinos
VIT_07s0005g02820	GT1-motif	GGTTAAT	1599	7	-	Avena sativa	light responsive element	light responsive
VIT_07s0005g02820	GT1-motif	GGTTAA	1600	6	-	Arabidopsis thaliana	light responsive element	light responsive
VIT_07s0005g02820	Myb-binding site	CAACAG	902	6	-	Nicotiana tabacum
VIT_07s0005g02820	Myb-binding site	CAACAG	1004	6	-	Nicotiana tabacum
VIT_07s0005g02820	as-1	TGACG	1799	5	-	Arabidopsis thaliana
VIT_07s0005g02820	as-1	TGACG	1834	5	+	Arabidopsis thaliana
VIT_07s0005g02820	as-1	TGACG	1837	5	-	Arabidopsis thaliana
VIT_07s0005g02820	CCGTCC motif	CCGTCC	542	6	-	Nicotiana tabacum
VIT_07s0005g02820	Myb	CAACTG	401	6	-	Arabidopsis thaliana
VIT_07s0005g02820	Myb	TAACTG	1001	6	+	Arabidopsis thaliana
VIT_07s0005g02820	Myb	CAACTG	1964	6	-	Arabidopsis thaliana
VIT_07s0005g02820	ABRE	CACGTG	1870	6	-	Arabidopsis thaliana	cis-acting element involved in the abscisic acid responsiveness	acid responsiveness
VIT_07s0005g02820	ABRE	ACGTG	1871	5	+	Arabidopsis thaliana	cis-acting element involved in the abscisic acid responsiveness	acid responsiveness
VIT_07s0005g02820	ABRE	AACCCGG	1911	7	-	Arabidopsis thaliana	cis-acting element involved in the abscisic acid responsiveness	acid responsiveness
VIT_07s0031g00050	TATA	TATAAAAT	154	8	+	Arabidopsis thaliana
VIT_07s0031g00050	TATA	TATAAAAT	1002	8	-	Arabidopsis thaliana
VIT_07s0031g00050	TATA	TATAAAAT	1194	8	+	Arabidopsis thaliana
VIT_07s0031g00050	TATA-box	ccTATAAAaa	140	9	-	Arabidopsis thaliana	core promoter element around -30 of transcription start
VIT_07s0031g00050	TATA-box	TATAAAA	141	7	-	Pisum sativum	core promoter element around -30 of transcription start
VIT_07s0031g00050	TATA-box	TATAAA	142	6	-	Helianthus annuus	core promoter element around -30 of transcription start
VIT_07s0031g00050	TATA-box	TATAA	143	5	-	Arabidopsis thaliana	core promoter element around -30 of transcription start
VIT_07s0031g00050	TATA-box	TATA	144	4	+	Arabidopsis thaliana	core promoter element around -30 of transcription start
VIT_07s0031g00050	TATA-box	ATATAA	153	6	+	Brassica oleracea	core promoter element around -30 of transcription start
VIT_07s0031g00050	TATA-box	TATA	154	4	+	Arabidopsis thaliana	core promoter element around -30 of transcription start
VIT_07s0031g00050	TATA-box	ATATAA	171	6	+	Brassica oleracea	core promoter element around -30 of transcription start
VIT_07s0031g00050	TATA-box	TATA	172	4	+	Arabidopsis thaliana	core promoter element around -30 of transcription start
VIT_07s0031g00050	TATA-box	ATTATA	200	6	+	Brassica napus	core promoter element around -30 of transcription start
VIT_07s0031g00050	TATA-box	TATAA	201	5	-	Arabidopsis thaliana	core promoter element around -30 of transcription start
VIT_07s0031g00050	TATA-box	TATA	202	4	+	Arabidopsis thaliana	core promoter element around -30 of transcription start
VIT_07s0031g00050	TATA-box	ATATAT	277	6	+	Brassica napus	core promoter element around -30 of transcription start
VIT_07s0031g00050	TATA-box	TATATA	278	6	+	Arabidopsis thaliana	core promoter element around -30 of transcription start
VIT_07s0031g00050	TATA-box	ATATAA	279	6	+	Brassica oleracea	core promoter element around -30 of transcription start
VIT_07s0031g00050	TATA-box	TATA	280	4	+	Arabidopsis thaliana	core promoter element around -30 of transcription start
VIT_07s0031g00050	TATA-box	ccTATAAAaa	286	9	-	Arabidopsis thaliana	core promoter element around -30 of transcription start
VIT_07s0031g00050	TATA-box	ATATAT	353	6	+	Brassica napus	core promoter element around -30 of transcription start
VIT_07s0031g00050	TATA-box	TATATA	354	6	+	Arabidopsis thaliana	core promoter element around -30 of transcription start
VIT_07s0031g00050	TATA-box	ATATAT	355	6	+	Brassica napus	core promoter element around -30 of transcription start
VIT_07s0031g00050	TATA-box	TATATA	356	6	+	Arabidopsis thaliana	core promoter element around -30 of transcription start
VIT_07s0031g00050	TATA-box	ATATAT	357	6	+	Brassica napus	core promoter element around -30 of transcription start
VIT_07s0031g00050	TATA-box	TATATA	358	6	+	Arabidopsis thaliana	core promoter element around -30 of transcription start
VIT_07s0031g00050	TATA-box	ATATAA	359	6	+	Brassica oleracea	core promoter element around -30 of transcription start
VIT_07s0031g00050	TATA-box	TATA	360	4	+	Arabidopsis thaliana	core promoter element around -30 of transcription start
VIT_07s0031g00050	TATA-box	ATTATA	790	6	+	Brassica napus	core promoter element around -30 of transcription start
VIT_07s0031g00050	TATA-box	TATATAA	791	7	-	Arabidopsis thaliana	core promoter element around -30 of transcription start
VIT_07s0031g00050	TATA-box	TATATA	792	6	+	Arabidopsis thaliana	core promoter element around -30 of transcription start
VIT_07s0031g00050	TATA-box	ATATAT	793	6	+	Brassica napus	core promoter element around -30 of transcription start
VIT_07s0031g00050	TATA-box	TATATA	794	6	+	Arabidopsis thaliana	core promoter element around -30 of transcription start
VIT_07s0031g00050	TATA-box	ATATAT	795	6	+	Brassica napus	core promoter element around -30 of transcription start
VIT_07s0031g00050	TATA-box	TATATA	796	6	+	Arabidopsis thaliana	core promoter element around -30 of transcription start
VIT_07s0031g00050	TATA-box	ATATAT	797	6	+	Brassica napus	core promoter element around -30 of transcription start
VIT_07s0031g00050	TATA-box	TATA	798	4	+	Arabidopsis thaliana	core promoter element around -30 of transcription start
VIT_07s0031g00050	TATA-box	ccTATAAAaa	860	9	+	Arabidopsis thaliana	core promoter element around -30 of transcription start
VIT_07s0031g00050	TATA-box	taTATAAAtc	868	9	-	Arabidopsis thaliana	core promoter element around -30 of transcription start
VIT_07s0031g00050	TATA-box	TATAAAT	869	7	-	Brassica juncea	core promoter element around -30 of transcription start
VIT_07s0031g00050	TATA-box	TATAAA	870	6	-	Helianthus annuus	core promoter element around -30 of transcription start
VIT_07s0031g00050	TATA-box	TATATAA	871	7	-	Arabidopsis thaliana	core promoter element around -30 of transcription start
VIT_07s0031g00050	TATA-box	TATATA	872	6	+	Arabidopsis thaliana	core promoter element around -30 of transcription start
VIT_07s0031g00050	TATA-box	ATATAT	873	6	+	Brassica napus	core promoter element around -30 of transcription start
VIT_07s0031g00050	TATA-box	TATA	874	4	+	Arabidopsis thaliana	core promoter element around -30 of transcription start
VIT_07s0031g00050	TATA-box	TATAAATA	984	8	-	Daucus carota	core promoter element around -30 of transcription start
VIT_07s0031g00050	TATA-box	TATAAAT	985	7	-	Brassica juncea	core promoter element around -30 of transcription start
VIT_07s0031g00050	TATA-box	TATAAA	986	6	-	Helianthus annuus	core promoter element around -30 of transcription start
VIT_07s0031g00050	TATA-box	TATAA	987	5	-	Arabidopsis thaliana	core promoter element around -30 of transcription start
VIT_07s0031g00050	TATA-box	TATA	988	4	+	Arabidopsis thaliana	core promoter element around -30 of transcription start
VIT_07s0031g00050	TATA-box	TATAAAA	1003	7	-	Pisum sativum	core promoter element around -30 of transcription start
VIT_07s0031g00050	TATA-box	TATAAA	1004	6	-	Helianthus annuus	core promoter element around -30 of transcription start
VIT_07s0031g00050	TATA-box	TATAA	1005	5	-	Arabidopsis thaliana	core promoter element around -30 of transcription start
VIT_07s0031g00050	TATA-box	TATA	1006	4	-	Arabidopsis thaliana	core promoter element around -30 of transcription start
VIT_07s0031g00050	TATA-box	ccTATAAAaa	1014	9	+	Arabidopsis thaliana	core promoter element around -30 of transcription start
VIT_07s0031g00050	TATA-box	ATATAA	1015	6	+	Brassica oleracea	core promoter element around -30 of transcription start
VIT_07s0031g00050	TATA-box	TATA	1016	4	-	Arabidopsis thaliana	core promoter element around -30 of transcription start
VIT_07s0031g00050	TATA-box	ATTATA	1192	6	+	Brassica napus	core promoter element around -30 of transcription start
VIT_07s0031g00050	TATA-box	TATAA	1193	5	-	Arabidopsis thaliana	core promoter element around -30 of transcription start
VIT_07s0031g00050	TATA-box	TATA	1194	4	-	Arabidopsis thaliana	core promoter element around -30 of transcription start
VIT_07s0031g00050	TATA-box	TATA	1294	4	-	Arabidopsis thaliana	core promoter element around -30 of transcription start
VIT_07s0031g00050	TATA-box	TACAAAA	1310	7	+	Oryza sativa	core promoter element around -30 of transcription start
VIT_07s0031g00050	TATA-box	ATTATA	1733	6	+	Brassica napus	core promoter element around -30 of transcription start
VIT_07s0031g00050	TATA-box	TATAA	1734	5	-	Arabidopsis thaliana	core promoter element around -30 of transcription start
VIT_07s0031g00050	TATA-box	TATA	1735	4	-	Arabidopsis thaliana	core promoter element around -30 of transcription start
VIT_07s0031g00050	TATA-box	TATAAA	1797	6	-	Helianthus annuus	core promoter element around -30 of transcription start
VIT_07s0031g00050	TATA-box	TATAA	1798	5	-	Arabidopsis thaliana	core promoter element around -30 of transcription start
VIT_07s0031g00050	TATA-box	TATA	1799	4	-	Arabidopsis thaliana	core promoter element around -30 of transcription start
VIT_07s0031g00050	Box 4	ATTAAT	135	6	+	Petroselinum crispum	part of a conserved DNA module involved in light responsiveness	light responsive
VIT_07s0031g00050	Box 4	ATTAAT	1023	6	-	Petroselinum crispum	part of a conserved DNA module involved in light responsiveness	light responsive
VIT_07s0031g00050	Box 4	ATTAAT	1029	6	-	Petroselinum crispum	part of a conserved DNA module involved in light responsiveness	light responsive
VIT_07s0031g00050	Box 4	ATTAAT	1319	6	-	Petroselinum crispum	part of a conserved DNA module involved in light responsiveness	light responsive
VIT_07s0031g00050	Box 4	ATTAAT	1781	6	-	Petroselinum crispum	part of a conserved DNA module involved in light responsiveness	light responsive
VIT_07s0031g00050	Unnamed__1	GAATTTAATTAA	588	11	-	Glycine max	60K protein binding site	protein binding
VIT_07s0031g00050	Unnamed__1	CGTGG	1662	5	+	Zea mays
VIT_07s0031g00050	O2-site	GATGATGTGG	1879	9	-	Zea mays	cis-acting regulatory element involved in zein metabolism regulation
VIT_07s0031g00050	WUN-motif	AAATTTCTT	701	9	+	Nicotiana glutinosa
VIT_07s0031g00050	WUN-motif	AAATTACT	732	8	+	Nicotiana glutinosa
VIT_07s0031g00050	ARE	AAACCA	639	6	-	Zea mays	cis-acting regulatory element essential for the anaerobic induction	gibberellin-responsive
VIT_07s0031g00050	ARE	AAACCA	661	6	+	Zea mays	cis-acting regulatory element essential for the anaerobic induction	gibberellin-responsive
VIT_07s0031g00050	ARE	AAACCA	1067	6	-	Zea mays	cis-acting regulatory element essential for the anaerobic induction	gibberellin-responsive
VIT_07s0031g00050	ARE	AAACCA	1265	6	-	Zea mays	cis-acting regulatory element essential for the anaerobic induction	gibberellin-responsive
VIT_07s0031g00050	ARE	AAACCA	1627	6	+	Zea mays	cis-acting regulatory element essential for the anaerobic induction	gibberellin-responsive
VIT_07s0031g00050	G-Box	CACGTT	1660	6	-	Pisum sativum	cis-acting regulatory element involved in light responsiveness	light responsive
VIT_07s0031g00050	TGACG-motif	TGACG	1679	5	-	Hordeum vulgare	cis-acting regulatory element involved in the MeJA-responsiveness	MeJA-responsive
VIT_07s0031g00050	TGACG-motif	TGACG	1757	5	+	Hordeum vulgare	cis-acting regulatory element involved in the MeJA-responsiveness	MeJA-responsive
VIT_07s0031g00050	GATA-motif	GATAGGA	1763	7	+	Arabidopsis thaliana	part of a light responsive element	light responsive
VIT_07s0031g00050	AT~TATA-box	TATATA	278	6	+	Arabidopsis thaliana
VIT_07s0031g00050	AT~TATA-box	TATATA	354	6	+	Arabidopsis thaliana
VIT_07s0031g00050	AT~TATA-box	TATATA	356	6	+	Arabidopsis thaliana
VIT_07s0031g00050	AT~TATA-box	TATATA	358	6	+	Arabidopsis thaliana
VIT_07s0031g00050	AT~TATA-box	TATATA	792	6	+	Arabidopsis thaliana
VIT_07s0031g00050	AT~TATA-box	TATATA	794	6	+	Arabidopsis thaliana
VIT_07s0031g00050	AT~TATA-box	TATATA	796	6	+	Arabidopsis thaliana
VIT_07s0031g00050	AT~TATA-box	TATATAAA	870	8	-	Arabidopsis thaliana
VIT_07s0031g00050	AT~TATA-box	TATATA	872	6	+	Arabidopsis thaliana
VIT_07s0031g00050	AAGAA-motif	gGTAAAGAAA	263	9	-	Avena sativa
VIT_07s0031g00050	AAGAA-motif	gGTAAAGAAA	377	9	+	Avena sativa
VIT_07s0031g00050	AAGAA-motif	gGTAAAGAAA	769	9	-	Avena sativa
VIT_07s0031g00050	AAGAA-motif	gGTAAAGAAA	1085	9	+	Avena sativa
VIT_07s0031g00050		motif_sequence	488	4	-	organism	short_function
VIT_07s0031g00050		motif_sequence	509	4	-	organism	short_function
VIT_07s0031g00050		motif_sequence	1408	4	-	organism	short_function
VIT_07s0031g00050		motif_sequence	1526	4	-	organism	short_function
VIT_07s0031g00050		motif_sequence	1712	4	+	organism	short_function
VIT_07s0031g00050		motif_sequence	1817	4	+	organism	short_function
VIT_07s0031g00050		motif_sequence	1826	4	+	organism	short_function
VIT_07s0031g00050		motif_sequence	1872	4	+	organism	short_function
VIT_07s0031g00050		motif_sequence	1883	4	+	organism	short_function
VIT_07s0031g00050		motif_sequence	1926	4	+	organism	short_function
VIT_07s0031g00050		motif_sequence	1932	4	+	organism	short_function
VIT_07s0031g00050		motif_sequence	1962	4	+	organism	short_function
VIT_07s0031g00050	TCA	TCATCTTCAT	1725	9	+	Pisum sativum
VIT_07s0031g00050	CGTCA-motif	CGTCA	1679	5	+	Hordeum vulgare	cis-acting regulatory element involved in the MeJA-responsiveness	MeJA-responsive
VIT_07s0031g00050	CGTCA-motif	CGTCA	1757	5	-	Hordeum vulgare	cis-acting regulatory element involved in the MeJA-responsiveness	MeJA-responsive
VIT_07s0031g00050	TC-rich repeats	GTTTTCTTAC	1745	9	+	Nicotiana tabacum	cis-acting element involved in defense and stress responsiveness	stress responsive
VIT_07s0031g00050	Unnamed__4	CTCC	461	4	+	Petroselinum hortense
VIT_07s0031g00050	Unnamed__4	CTCC	1053	4	+	Petroselinum hortense
VIT_07s0031g00050	Unnamed__4	CTCC	1619	4	-	Petroselinum hortense
VIT_07s0031g00050	Unnamed__4	CTCC	1714	4	+	Petroselinum hortense
VIT_07s0031g00050	Unnamed__4	CTCC	1819	4	+	Petroselinum hortense
VIT_07s0031g00050	Unnamed__4	CTCC	1874	4	+	Petroselinum hortense
VIT_07s0031g00050	Unnamed__4	CTCC	1877	4	+	Petroselinum hortense
VIT_07s0031g00050	Unnamed__4	CTCC	1975	4	-	Petroselinum hortense
VIT_07s0031g00050	Unnamed__4	CTCC	1985	4	-	Petroselinum hortense
VIT_07s0031g00050	Unnamed__4	CTCC	1988	4	-	Petroselinum hortense
VIT_07s0031g00050	TCCC-motif	TCTCCCT	1818	7	+	Spinacia oleracea	part of a light responsive element	light responsive
VIT_07s0031g00050	CAAT-box	CAAT	129	4	-	Nicotiana glutinosa
VIT_07s0031g00050	CAAT-box	CAAAT	252	5	+	Pisum sativum	common cis-acting element in promoter and enhancer regions
VIT_07s0031g00050	CAAT-box	CAAAT	403	5	-	Pisum sativum	common cis-acting element in promoter and enhancer regions
VIT_07s0031g00050	CAAT-box	CAAT	432	4	+	Nicotiana glutinosa
VIT_07s0031g00050	CAAT-box	CAAT	441	4	-	Nicotiana glutinosa
VIT_07s0031g00050	CAAT-box	CAAT	492	4	-	Nicotiana glutinosa
VIT_07s0031g00050	CAAT-box	CAAT	591	4	-	Nicotiana glutinosa
VIT_07s0031g00050	CAAT-box	CAAAT	611	5	-	Pisum sativum	common cis-acting element in promoter and enhancer regions
VIT_07s0031g00050	CAAT-box	CAAT	635	4	-	Nicotiana glutinosa
VIT_07s0031g00050	CAAT-box	CAAT	655	4	-	Nicotiana glutinosa
VIT_07s0031g00050	CAAT-box	CAAT	711	4	+	Nicotiana glutinosa
VIT_07s0031g00050	CAAT-box	CAAT	720	4	-	Nicotiana glutinosa
VIT_07s0031g00050	CAAT-box	CAAAT	748	5	+	Pisum sativum	common cis-acting element in promoter and enhancer regions
VIT_07s0031g00050	CAAT-box	CCAAT	860	5	+	Arabidopsis thaliana	common cis-acting element in promoter and enhancer regions
VIT_07s0031g00050	CAAT-box	CAAT	861	4	+	Nicotiana glutinosa
VIT_07s0031g00050	CAAT-box	CAAAT	899	5	-	Pisum sativum	common cis-acting element in promoter and enhancer regions
VIT_07s0031g00050	CAAT-box	CAAT	1165	4	+	Nicotiana glutinosa
VIT_07s0031g00050	CAAT-box	CAAT	1204	4	+	Nicotiana glutinosa
VIT_07s0031g00050	CAAT-box	CAAAT	1415	5	+	Pisum sativum	common cis-acting element in promoter and enhancer regions
VIT_07s0031g00050	CAAT-box	CAAT	1598	4	-	Nicotiana glutinosa
VIT_07s0031g00050	CAAT-box	CCAAT	1674	5	+	Arabidopsis thaliana	common cis-acting element in promoter and enhancer regions
VIT_07s0031g00050	CAAT-box	CAAT	1675	4	+	Nicotiana glutinosa
VIT_07s0031g00050	CAAT-box	CCAAT	1721	5	+	Arabidopsis thaliana	common cis-acting element in promoter and enhancer regions
VIT_07s0031g00050	CAAT-box	CAAT	1722	4	+	Nicotiana glutinosa
VIT_07s0031g00050	CAAT-box	CAAT	1740	4	-	Nicotiana glutinosa
VIT_07s0031g00050	CAAT-box	CAAT	1785	4	-	Nicotiana glutinosa
VIT_07s0031g00050	STRE	AGGGG	599	5	-	Arabidopsis thaliana
VIT_07s0031g00050	STRE	AGGGG	1585	5	+	Arabidopsis thaliana
VIT_07s0031g00050	MYB	TAACCA	83	6	+	Arabidopsis thaliana
VIT_07s0031g00050	MYB	TAACCA	585	6	-	Arabidopsis thaliana
VIT_07s0031g00050	MYB	TAACCA	1075	6	-	Arabidopsis thaliana
VIT_07s0031g00050	TCT-motif	TCTTAC	706	6	+	Arabidopsis thaliana	part of a light responsive element	light responsive
VIT_07s0031g00050	TCT-motif	TCTTAC	1702	6	-	Arabidopsis thaliana	part of a light responsive element	light responsive
VIT_07s0031g00050	TCT-motif	TCTTAC	1749	6	+	Arabidopsis thaliana	part of a light responsive element	light responsive
VIT_07s0031g00050	MYB-like sequence	TAACCA	83	6	+	Arabidopsis thaliana
VIT_07s0031g00050	MYB-like sequence	TAACCA	585	6	-	Arabidopsis thaliana
VIT_07s0031g00050	MYB-like sequence	TAACCA	1075	6	-	Arabidopsis thaliana
VIT_07s0031g00050	ABRE	GCAACGTGTC	1567	9	-	Hordeum vulgare	cis-acting element involved in the abscisic acid responsiveness	acid responsiveness
VIT_07s0031g00050	ABRE	ACGTG	1661	5	+	Arabidopsis thaliana	cis-acting element involved in the abscisic acid responsiveness	acid responsiveness
VIT_07s0031g00050	MRE	AACCTAA	1045	7	-	Petroselinum crispum	MYB binding site involved in light responsiveness	MYB binding
VIT_07s0031g00050	Myb	TAACTG	626	6	-	Arabidopsis thaliana
VIT_07s0031g00050	as-1	TGACG	1679	5	-	Arabidopsis thaliana
VIT_07s0031g00050	as-1	TGACG	1757	5	+	Arabidopsis thaliana
VIT_07s0031g00050	GT1-motif	GGTTAAT	586	7	+	Avena sativa	light responsive element	light responsive
VIT_07s0031g00050	GT1-motif	GGTTAA	1577	6	-	Arabidopsis thaliana	light responsive element	light responsive
VIT_07s0031g00050	ERE	ATTTTAAA	61	8	-	Nicotiana glutinos
VIT_07s0031g00050	ERE	ATTTTAAA	160	8	+	Nicotiana glutinos
VIT_07s0031g00050	ERE	ATTTTAAA	162	8	-	Nicotiana glutinos
VIT_07s0031g00050	ERE	ATTTTAAA	192	8	+	Nicotiana glutinos
VIT_07s0031g00050	ERE	ATTTTAAA	194	8	-	Nicotiana glutinos
VIT_07s0031g00050	ERE	ATTTTAAA	364	8	+	Nicotiana glutinos
VIT_07s0031g00050	ERE	ATTTTAAA	366	8	-	Nicotiana glutinos
VIT_07s0031g00050	ERE	ATTTTAAA	420	8	+	Nicotiana glutinos
VIT_07s0031g00050	ERE	ATTTTAAA	554	8	-	Nicotiana glutinos
VIT_07s0031g00050	ERE	ATTTTAAA	728	8	-	Nicotiana glutinos
VIT_07s0031g00050	ERE	ATTTTAAA	784	8	-	Nicotiana glutinos
VIT_07s0031g00050	ERE	ATTTTAAA	962	8	+	Nicotiana glutinos
VIT_07s0031g00050	ERE	ATTTTAAA	964	8	-	Nicotiana glutinos
VIT_07s0031g00050	ERE	ATTTTAAA	994	8	+	Nicotiana glutinos
VIT_07s0031g00050	ERE	ATTTTAAA	996	8	-	Nicotiana glutinos
VIT_07s0031g00050	ERE	ATTTTAAA	1096	8	+	Nicotiana glutinos
VIT_07s0031g00050	ERE	ATTTTAAA	1775	8	-	Nicotiana glutinos
VIT_10s0003g01090	AE-box	AGAAACAA	1786	8	+	Arabidopsis thaliana	part of a module for light response	light responsive
VIT_10s0003g01090	G-box	CACGTG	1110	6	-	Arabidopsis thaliana	cis-acting regulatory element involved in light responsiveness	light responsive
VIT_10s0003g01090	G-box	CCACGTAA	1381	8	+	Brassica napus	cis-acting regulatory element involved in light responsiveness	light responsive
VIT_10s0003g01090	G-box	TACGTG	1382	6	-	Arabidopsis thaliana	cis-acting regulatory element involved in light responsiveness	light responsive
VIT_10s0003g01090	MYC	CATTTG	131	6	-	Arabidopsis thaliana
VIT_10s0003g01090	MYC	CAATTG	927	6	+	Arabidopsis thaliana
VIT_10s0003g01090	MYC	CAATTG	952	6	+	Arabidopsis thaliana
VIT_10s0003g01090	STRE	AGGGG	111	5	+	Arabidopsis thaliana
VIT_10s0003g01090	MYB	CAACCA	79	6	+	Arabidopsis thaliana
VIT_10s0003g01090	MYB	CAACAG	1031	6	+	Arabidopsis thaliana
VIT_10s0003g01090	MYB	TAACCA	1089	6	+	Arabidopsis thaliana
VIT_10s0003g01090	MYB	CAACCA	1272	6	-	Arabidopsis thaliana
VIT_10s0003g01090	MYB	CAACAG	1583	6	+	Arabidopsis thaliana
VIT_10s0003g01090	WRE3	CCACCT	1257	6	-	Pisum sativum
VIT_10s0003g01090	Unnamed__2	CCCCGG	1124	6	+	Zea mays
VIT_10s0003g01090	MRE	AACCTAA	1408	7	+	Petroselinum crispum	MYB binding site involved in light responsiveness	MYB binding
VIT_10s0003g01090	Myb	CAACTG	335	6	-	Arabidopsis thaliana
VIT_10s0003g01090	Myb	TAACTG	692	6	+	Arabidopsis thaliana
VIT_10s0003g01090	ABRE3a	TACGTG	1382	6	-	Zea mays
VIT_10s0003g01090	ABRE	CACGTG	1110	6	-	Arabidopsis thaliana	cis-acting element involved in the abscisic acid responsiveness	acid responsiveness
VIT_10s0003g01090	ABRE	ACGTG	1111	5	+	Arabidopsis thaliana	cis-acting element involved in the abscisic acid responsiveness	acid responsiveness
VIT_10s0003g01090	ABRE	ACGTG	1382	5	-	Arabidopsis thaliana	cis-acting element involved in the abscisic acid responsiveness	acid responsiveness
VIT_10s0003g01090	MYB-like sequence	TAACCA	1089	6	+	Arabidopsis thaliana
VIT_10s0003g01090	GT1-motif	GGTTAA	1360	6	-	Arabidopsis thaliana	light responsive element	light responsive
VIT_10s0003g01090	ERE	ATTTTAAA	256	8	-	Nicotiana glutinos
VIT_10s0003g01090	ERE	ATTTTAAA	1867	8	+	Nicotiana glutinos
VIT_10s0003g01090	Myb-binding site	CAACAG	1031	6	+	Nicotiana tabacum
VIT_10s0003g01090	Myb-binding site	CAACAG	1583	6	+	Nicotiana tabacum
VIT_10s0003g01090	Box 4	ATTAAT	1930	6	-	Petroselinum crispum	part of a conserved DNA module involved in light responsiveness	light responsive
VIT_10s0003g01090	TATC-box	TATCCCA	1627	7	+	Oryza sativa	cis-acting element involved in gibberellin-responsiveness	gibberellin-responsive
VIT_10s0003g01090	TATC-box	TATCCCA	1636	7	-	Oryza sativa	cis-acting element involved in gibberellin-responsiveness	gibberellin-responsive
VIT_10s0003g01090	TATA-box	TATAAA	552	6	-	Helianthus annuus	core promoter element around -30 of transcription start
VIT_10s0003g01090	TATA-box	TATAA	553	5	-	Arabidopsis thaliana	core promoter element around -30 of transcription start
VIT_10s0003g01090	TATA-box	TATA	554	4	+	Arabidopsis thaliana	core promoter element around -30 of transcription start
VIT_10s0003g01090	TATA-box	TATACA	874	6	-	Helianthus annuus	core promoter element around -30 of transcription start
VIT_10s0003g01090	TATA-box	TATA	876	4	+	Arabidopsis thaliana	core promoter element around -30 of transcription start
VIT_10s0003g01090	TATA-box	ATATAA	886	6	+	Brassica oleracea	core promoter element around -30 of transcription start
VIT_10s0003g01090	TATA-box	TATA	887	4	+	Arabidopsis thaliana	core promoter element around -30 of transcription start
VIT_10s0003g01090	TATA-box	TATA	1077	4	-	Arabidopsis thaliana	core promoter element around -30 of transcription start
VIT_10s0003g01090	TATA-box	ATATAT	1389	6	-	Brassica napus	core promoter element around -30 of transcription start
VIT_10s0003g01090	TATA-box	TATATA	1390	6	-	Arabidopsis thaliana	core promoter element around -30 of transcription start
VIT_10s0003g01090	TATA-box	TATA	1392	4	-	Arabidopsis thaliana	core promoter element around -30 of transcription start
VIT_10s0003g01090	TATA-box	ATATAT	1487	6	-	Brassica napus	core promoter element around -30 of transcription start
VIT_10s0003g01090	TATA-box	TATA	1488	4	-	Arabidopsis thaliana	core promoter element around -30 of transcription start
VIT_10s0003g01090	TATA-box	TATA	1553	4	-	Arabidopsis thaliana	core promoter element around -30 of transcription start
VIT_10s0003g01090	TATA-box	ATATAT	1567	6	-	Brassica napus	core promoter element around -30 of transcription start
VIT_10s0003g01090	TATA-box	TATA	1568	4	-	Arabidopsis thaliana	core promoter element around -30 of transcription start
VIT_10s0003g01090	TATA-box	TACAAAA	1597	7	-	Oryza sativa	core promoter element around -30 of transcription start
VIT_10s0003g01090	TATA-box	TATAAAA	1622	7	-	Pisum sativum	core promoter element around -30 of transcription start
VIT_10s0003g01090	TATA-box	TATAAA	1623	6	-	Helianthus annuus	core promoter element around -30 of transcription start
VIT_10s0003g01090	TATA-box	TATAA	1624	5	-	Arabidopsis thaliana	core promoter element around -30 of transcription start
VIT_10s0003g01090	TATA-box	TATA	1625	4	-	Arabidopsis thaliana	core promoter element around -30 of transcription start
VIT_10s0003g01090	TATA-box	ATATAA	1735	6	+	Brassica oleracea	core promoter element around -30 of transcription start
VIT_10s0003g01090	TATA-box	TATA	1736	4	-	Arabidopsis thaliana	core promoter element around -30 of transcription start
VIT_10s0003g01090	TATA-box	TACAAAA	1756	7	-	Oryza sativa	core promoter element around -30 of transcription start
VIT_10s0003g01090	TATA-box	TATACA	1759	6	-	Helianthus annuus	core promoter element around -30 of transcription start
VIT_10s0003g01090	TATA-box	TATA	1761	4	-	Arabidopsis thaliana	core promoter element around -30 of transcription start
VIT_10s0003g01090	TATA-box	TATATA	1899	6	-	Arabidopsis thaliana	core promoter element around -30 of transcription start
VIT_10s0003g01090	TATA-box	ATATAT	1900	6	-	Brassica napus	core promoter element around -30 of transcription start
VIT_10s0003g01090	TATA-box	TATATA	1901	6	-	Arabidopsis thaliana	core promoter element around -30 of transcription start
VIT_10s0003g01090	TATA-box	ATATAT	1902	6	-	Brassica napus	core promoter element around -30 of transcription start
VIT_10s0003g01090	TATA-box	TATATA	1903	6	-	Arabidopsis thaliana	core promoter element around -30 of transcription start
VIT_10s0003g01090	TATA-box	ATATAT	1904	6	-	Brassica napus	core promoter element around -30 of transcription start
VIT_10s0003g01090	TATA-box	TATATA	1905	6	-	Arabidopsis thaliana	core promoter element around -30 of transcription start
VIT_10s0003g01090	TATA-box	ATATAT	1906	6	-	Brassica napus	core promoter element around -30 of transcription start
VIT_10s0003g01090	TATA-box	TATATA	1907	6	-	Arabidopsis thaliana	core promoter element around -30 of transcription start
VIT_10s0003g01090	TATA-box	ATATAT	1908	6	-	Brassica napus	core promoter element around -30 of transcription start
VIT_10s0003g01090	TATA-box	TATATA	1909	6	-	Arabidopsis thaliana	core promoter element around -30 of transcription start
VIT_10s0003g01090	TATA-box	TATA	1911	4	-	Arabidopsis thaliana	core promoter element around -30 of transcription start
VIT_10s0003g01090	TATA-box	TATAA	1955	5	-	Arabidopsis thaliana	core promoter element around -30 of transcription start
VIT_10s0003g01090	TATA-box	TATA	1956	4	-	Arabidopsis thaliana	core promoter element around -30 of transcription start
VIT_10s0003g01090	TATA-box	taTATAAAtc	1985	9	-	Arabidopsis thaliana	core promoter element around -30 of transcription start
VIT_10s0003g01090	TATA-box	TATAAAA	1986	7	-	Pisum sativum	core promoter element around -30 of transcription start
VIT_10s0003g01090	TATA-box	TATAAA	1987	6	-	Helianthus annuus	core promoter element around -30 of transcription start
VIT_10s0003g01090	TATA-box	TATATAA	1988	7	-	Arabidopsis thaliana	core promoter element around -30 of transcription start
VIT_10s0003g01090	TATA-box	TATATA	1989	6	-	Arabidopsis thaliana	core promoter element around -30 of transcription start
VIT_10s0003g01090	TATA-box	ATATAA	1990	6	+	Brassica oleracea	core promoter element around -30 of transcription start
VIT_10s0003g01090	TATA-box	TATA	1991	4	-	Arabidopsis thaliana	core promoter element around -30 of transcription start
VIT_10s0003g01090	Unnamed__1	CGTGG	1381	5	-	Zea mays
VIT_10s0003g01090	W box	TTGACC	1351	6	-	Arabidopsis thaliana
VIT_10s0003g01090	TATA	TATAAAAT	1621	8	-	Arabidopsis thaliana
VIT_10s0003g01090	Unnamed__8	TCCACGTAGA	1380	9	+	Zea mays
VIT_10s0003g01090	Unnamed__12	TCCACGTAGA	1380	9	+	Zea mays
VIT_10s0003g01090	G-Box	CACGTG	1110	6	-	Pisum sativum	cis-acting regulatory element involved in light responsiveness	light responsive
VIT_10s0003g01090	WUN-motif	AAATTTCCT	618	9	-	Brassica oleracea	wound-responsive element
VIT_10s0003g01090	P-box	CCTTTTG	738	7	+	Oryza sativa	gibberellin-responsive element	gibberellin-responsive
VIT_10s0003g01090	GARE-motif	TCTGTTG	1031	7	-	Brassica oleracea	gibberellin-responsive element	gibberellin-responsive
VIT_10s0003g01090	GARE-motif	TCTGTTG	1583	7	-	Brassica oleracea	gibberellin-responsive element	gibberellin-responsive
VIT_10s0003g01090	TCA-element	CCATCTTTTT	734	9	+	Nicotiana tabacum	cis-acting element involved in salicylic acid responsiveness	acid responsiveness
VIT_10s0003g01090	TCA-element	CCATCTTTTT	1592	9	+	Nicotiana tabacum	cis-acting element involved in salicylic acid responsiveness	acid responsiveness
VIT_10s0003g01090	Unnamed__14	TCCACGTAGA	1380	9	+	Zea mays
VIT_10s0003g01090	Unnamed__10	TCCACGTAGA	1380	9	+	Zea mays
VIT_10s0003g01090	ABRE4	CACGTA	1382	6	+	Zea mays
VIT_10s0003g01090	LTR	CCGAAA	450	6	+	Hordeum vulgare	cis-acting element involved in low-temperature responsiveness	low-temperature responsiveness
VIT_10s0003g01090	LTR	CCGAAA	938	6	+	Hordeum vulgare	cis-acting element involved in low-temperature responsiveness	low-temperature responsiveness
VIT_10s0003g01090	LTR	CCGAAA	960	6	-	Hordeum vulgare	cis-acting element involved in low-temperature responsiveness	low-temperature responsiveness
VIT_10s0003g01090	AT~TATA-box	TATATA	1390	6	-	Arabidopsis thaliana
VIT_10s0003g01090	AT~TATA-box	TATATA	1899	6	-	Arabidopsis thaliana
VIT_10s0003g01090	AT~TATA-box	TATATA	1901	6	-	Arabidopsis thaliana
VIT_10s0003g01090	AT~TATA-box	TATATA	1903	6	-	Arabidopsis thaliana
VIT_10s0003g01090	AT~TATA-box	TATATA	1905	6	-	Arabidopsis thaliana
VIT_10s0003g01090	AT~TATA-box	TATATA	1907	6	-	Arabidopsis thaliana
VIT_10s0003g01090	AT~TATA-box	TATATA	1909	6	-	Arabidopsis thaliana
VIT_10s0003g01090	AT~TATA-box	TATATAAA	1987	8	-	Arabidopsis thaliana
VIT_10s0003g01090	AT~TATA-box	TATATA	1989	6	-	Arabidopsis thaliana
VIT_10s0003g01090		motif_sequence	157	4	-	organism	short_function
VIT_10s0003g01090		motif_sequence	420	4	+	organism	short_function
VIT_10s0003g01090		motif_sequence	541	4	-	organism	short_function
VIT_10s0003g01090		motif_sequence	729	4	+	organism	short_function
VIT_10s0003g01090		motif_sequence	965	4	-	organism	short_function
VIT_10s0003g01090		motif_sequence	983	4	-	organism	short_function
VIT_10s0003g01090		motif_sequence	1246	4	+	organism	short_function
VIT_10s0003g01090		motif_sequence	1396	4	-	organism	short_function
VIT_10s0003g01090		motif_sequence	1859	4	-	organism	short_function
VIT_10s0003g01090	AT1-motif	AATTATTTTTTATT	1956	13	-	Solanum tuberosum	part of a light responsive module	light responsive
VIT_10s0003g01090	MBS	CAACTG	335	6	-	Arabidopsis thaliana	MYB binding site involved in drought-inducibility	MYB binding
VIT_10s0003g01090	CAAT-box	CAAAT	35	5	+	Pisum sativum	common cis-acting element in promoter and enhancer regions
VIT_10s0003g01090	CAAT-box	CAAAT	38	5	-	Pisum sativum	common cis-acting element in promoter and enhancer regions
VIT_10s0003g01090	CAAT-box	CAAT	94	4	-	Nicotiana glutinosa
VIT_10s0003g01090	CAAT-box	CAAAT	119	5	+	Pisum sativum	common cis-acting element in promoter and enhancer regions
VIT_10s0003g01090	CAAT-box	CAAAT	131	5	+	Pisum sativum	common cis-acting element in promoter and enhancer regions
VIT_10s0003g01090	CAAT-box	CAAT	144	4	-	Nicotiana glutinosa
VIT_10s0003g01090	CAAT-box	CAAAT	222	5	+	Pisum sativum	common cis-acting element in promoter and enhancer regions
VIT_10s0003g01090	CAAT-box	CAAAT	225	5	-	Pisum sativum	common cis-acting element in promoter and enhancer regions
VIT_10s0003g01090	CAAT-box	CAAT	413	4	-	Nicotiana glutinosa
VIT_10s0003g01090	CAAT-box	CAAT	427	4	-	Nicotiana glutinosa
VIT_10s0003g01090	CAAT-box	CAAT	431	4	+	Nicotiana glutinosa
VIT_10s0003g01090	CAAT-box	CAAAT	477	5	+	Pisum sativum	common cis-acting element in promoter and enhancer regions
VIT_10s0003g01090	CAAT-box	CAAT	512	4	+	Nicotiana glutinosa
VIT_10s0003g01090	CAAT-box	CAAAT	567	5	+	Pisum sativum	common cis-acting element in promoter and enhancer regions
VIT_10s0003g01090	CAAT-box	CAAT	574	4	+	Nicotiana glutinosa
VIT_10s0003g01090	CAAT-box	CAAT	606	4	-	Nicotiana glutinosa
VIT_10s0003g01090	CAAT-box	CAAAT	623	5	-	Pisum sativum	common cis-acting element in promoter and enhancer regions
VIT_10s0003g01090	CAAT-box	CAAT	687	4	-	Nicotiana glutinosa
VIT_10s0003g01090	CAAT-box	CCAAT	850	5	+	Arabidopsis thaliana	common cis-acting element in promoter and enhancer regions
VIT_10s0003g01090	CAAT-box	CAAT	851	4	+	Nicotiana glutinosa
VIT_10s0003g01090	CAAT-box	CCAAT	899	5	-	Arabidopsis thaliana	common cis-acting element in promoter and enhancer regions
VIT_10s0003g01090	CAAT-box	CAAT	905	4	+	Nicotiana glutinosa
VIT_10s0003g01090	CAAT-box	CAAT	910	4	+	Nicotiana glutinosa
VIT_10s0003g01090	CAAT-box	CAAT	927	4	+	Nicotiana glutinosa
VIT_10s0003g01090	CAAT-box	CAAT	929	4	-	Nicotiana glutinosa
VIT_10s0003g01090	CAAT-box	CAAT	948	4	-	Nicotiana glutinosa
VIT_10s0003g01090	CAAT-box	CAAT	952	4	+	Nicotiana glutinosa
VIT_10s0003g01090	CAAT-box	CAAT	954	4	-	Nicotiana glutinosa
VIT_10s0003g01090	CAAT-box	CCAAT	1019	5	-	Arabidopsis thaliana	common cis-acting element in promoter and enhancer regions
VIT_10s0003g01090	CAAT-box	CAAAT	1085	5	+	Pisum sativum	common cis-acting element in promoter and enhancer regions
VIT_10s0003g01090	CAAT-box	CAAT	1133	4	+	Nicotiana glutinosa
VIT_10s0003g01090	CAAT-box	CCAAT	1195	5	+	Arabidopsis thaliana	common cis-acting element in promoter and enhancer regions
VIT_10s0003g01090	CAAT-box	CAAT	1196	4	+	Nicotiana glutinosa
VIT_10s0003g01090	CAAT-box	CAAT	1220	4	-	Nicotiana glutinosa
VIT_10s0003g01090	CAAT-box	CAAT	1266	4	+	Nicotiana glutinosa
VIT_10s0003g01090	CAAT-box	CAAT	1294	4	-	Nicotiana glutinosa
VIT_10s0003g01090	CAAT-box	CAAT	1302	4	-	Nicotiana glutinosa
VIT_10s0003g01090	CAAT-box	CAAT	1369	4	-	Nicotiana glutinosa
VIT_10s0003g01090	CAAT-box	CAAT	1442	4	+	Nicotiana glutinosa
VIT_10s0003g01090	CAAT-box	CAAT	1452	4	+	Nicotiana glutinosa
VIT_10s0003g01090	CAAT-box	CAAT	1503	4	+	Nicotiana glutinosa
VIT_10s0003g01090	CAAT-box	CAAT	1522	4	+	Nicotiana glutinosa
VIT_10s0003g01090	CAAT-box	CAAT	1532	4	+	Nicotiana glutinosa
VIT_10s0003g01090	CAAT-box	CAAAT	1606	5	+	Pisum sativum	common cis-acting element in promoter and enhancer regions
VIT_10s0003g01090	CAAT-box	CAAT	1710	4	-	Nicotiana glutinosa
VIT_10s0003g01090	CAAT-box	CAAT	1716	4	-	Nicotiana glutinosa
VIT_10s0003g01090	CAAT-box	CAAT	1730	4	-	Nicotiana glutinosa
VIT_10s0003g01090	CAAT-box	CAAT	1791	4	+	Nicotiana glutinosa
VIT_10s0003g01090	TCCC-motif	TCTCCCT	1247	7	+	Spinacia oleracea	part of a light responsive element	light responsive
VIT_10s0003g01090	Unnamed__4	CTCC	109	4	-	Petroselinum hortense
VIT_10s0003g01090	Unnamed__4	CTCC	157	4	-	Petroselinum hortense
VIT_10s0003g01090	Unnamed__4	CTCC	163	4	-	Petroselinum hortense
VIT_10s0003g01090	Unnamed__4	CTCC	247	4	+	Petroselinum hortense
VIT_10s0003g01090	Unnamed__4	CTCC	286	4	+	Petroselinum hortense
VIT_10s0003g01090	Unnamed__4	CTCC	301	4	-	Petroselinum hortense
VIT_10s0003g01090	Unnamed__4	CTCC	533	4	+	Petroselinum hortense
VIT_10s0003g01090	Unnamed__4	CTCC	697	4	-	Petroselinum hortense
VIT_10s0003g01090	Unnamed__4	CTCC	753	4	+	Petroselinum hortense
VIT_10s0003g01090	Unnamed__4	CTCC	809	4	+	Petroselinum hortense
VIT_10s0003g01090	Unnamed__4	CTCC	842	4	+	Petroselinum hortense
VIT_10s0003g01090	Unnamed__4	CTCC	858	4	+	Petroselinum hortense
VIT_10s0003g01090	Unnamed__4	CTCC	1248	4	+	Petroselinum hortense
VIT_10s0003g01090	Unnamed__4	CTCC	1668	4	-	Petroselinum hortense
VIT_10s0003g01100	GARE-motif	TCTGTTG	1762	7	-	Brassica oleracea	gibberellin-responsive element	gibberellin-responsive
VIT_10s0003g01100	AuxRR-core	GGTCCAT	458	7	+	Nicotiana tabacum	cis-acting regulatory element involved in auxin responsiveness	auxin-responsive
VIT_10s0003g01100	CGTCA-motif	CGTCA	34	5	+	Hordeum vulgare	cis-acting regulatory element involved in the MeJA-responsiveness	MeJA-responsive
VIT_10s0003g01100		motif_sequence	12	4	-	organism	short_function
VIT_10s0003g01100		motif_sequence	263	4	-	organism	short_function
VIT_10s0003g01100		motif_sequence	339	4	-	organism	short_function
VIT_10s0003g01100		motif_sequence	381	4	-	organism	short_function
VIT_10s0003g01100		motif_sequence	478	4	-	organism	short_function
VIT_10s0003g01100		motif_sequence	593	4	-	organism	short_function
VIT_10s0003g01100		motif_sequence	771	4	+	organism	short_function
VIT_10s0003g01100		motif_sequence	899	4	+	organism	short_function
VIT_10s0003g01100		motif_sequence	1076	4	+	organism	short_function
VIT_10s0003g01100		motif_sequence	1382	4	-	organism	short_function
VIT_10s0003g01100		motif_sequence	1961	4	-	organism	short_function
VIT_10s0003g01100	AT~TATA-box	TATATA	1918	6	-	Arabidopsis thaliana
VIT_10s0003g01100	AT~TATA-box	TATATA	1920	6	-	Arabidopsis thaliana
VIT_10s0003g01100	AAGAA-motif	GAAAGAA	49	7	+	Avena sativa
VIT_10s0003g01100	CTAG-motif	ACTAGCAGAA	1604	9	+	Avena sativa
VIT_10s0003g01100	GCN4_motif	TGAGTCA	886	7	+	Oryza sativa	cis-regulatory element involved in endosperm expression
VIT_10s0003g01100	MBS	CAACTG	617	6	+	Arabidopsis thaliana	MYB binding site involved in drought-inducibility	MYB binding
VIT_10s0003g01100	MBS	CAACTG	731	6	-	Arabidopsis thaliana	MYB binding site involved in drought-inducibility	MYB binding
VIT_10s0003g01100	MBS	CAACTG	1905	6	+	Arabidopsis thaliana	MYB binding site involved in drought-inducibility	MYB binding
VIT_10s0003g01100	MBS	CAACTG	1988	6	-	Arabidopsis thaliana	MYB binding site involved in drought-inducibility	MYB binding
VIT_10s0003g01100	CAAT-box	CAAT	3	4	+	Nicotiana glutinosa
VIT_10s0003g01100	CAAT-box	CCAAT	19	5	-	Arabidopsis thaliana	common cis-acting element in promoter and enhancer regions
VIT_10s0003g01100	CAAT-box	CAAT	37	4	+	Nicotiana glutinosa
VIT_10s0003g01100	CAAT-box	CCAAT	79	5	-	Arabidopsis thaliana	common cis-acting element in promoter and enhancer regions
VIT_10s0003g01100	CAAT-box	CAAT	106	4	-	Nicotiana glutinosa
VIT_10s0003g01100	CAAT-box	CAAT	150	4	+	Nicotiana glutinosa
VIT_10s0003g01100	CAAT-box	CAAAT	152	5	-	Pisum sativum	common cis-acting element in promoter and enhancer regions
VIT_10s0003g01100	CAAT-box	CAAT	280	4	+	Nicotiana glutinosa
VIT_10s0003g01100	CAAT-box	CAAAT	343	5	-	Pisum sativum	common cis-acting element in promoter and enhancer regions
VIT_10s0003g01100	CAAT-box	CAAAT	367	5	+	Pisum sativum	common cis-acting element in promoter and enhancer regions
VIT_10s0003g01100	CAAT-box	CAAT	407	4	+	Nicotiana glutinosa
VIT_10s0003g01100	CAAT-box	CAAAT	539	5	-	Pisum sativum	common cis-acting element in promoter and enhancer regions
VIT_10s0003g01100	CAAT-box	CAAT	571	4	-	Nicotiana glutinosa
VIT_10s0003g01100	CAAT-box	CAAAT	587	5	-	Pisum sativum	common cis-acting element in promoter and enhancer regions
VIT_10s0003g01100	CAAT-box	CAAAT	604	5	-	Pisum sativum	common cis-acting element in promoter and enhancer regions
VIT_10s0003g01100	CAAT-box	CAAAT	659	5	+	Pisum sativum	common cis-acting element in promoter and enhancer regions
VIT_10s0003g01100	CAAT-box	CAAT	712	4	+	Nicotiana glutinosa
VIT_10s0003g01100	CAAT-box	CAAT	832	4	-	Nicotiana glutinosa
VIT_10s0003g01100	CAAT-box	CAAAT	850	5	-	Pisum sativum	common cis-acting element in promoter and enhancer regions
VIT_10s0003g01100	CAAT-box	CAAAT	855	5	-	Pisum sativum	common cis-acting element in promoter and enhancer regions
VIT_10s0003g01100	CAAT-box	CAAAT	861	5	-	Pisum sativum	common cis-acting element in promoter and enhancer regions
VIT_10s0003g01100	CAAT-box	CCAAT	985	5	-	Arabidopsis thaliana	common cis-acting element in promoter and enhancer regions
VIT_10s0003g01100	CAAT-box	CAAT	1040	4	-	Nicotiana glutinosa
VIT_10s0003g01100	CAAT-box	CAAAT	1140	5	+	Pisum sativum	common cis-acting element in promoter and enhancer regions
VIT_10s0003g01100	CAAT-box	CAAAT	1185	5	+	Pisum sativum	common cis-acting element in promoter and enhancer regions
VIT_10s0003g01100	CAAT-box	CAAAT	1188	5	-	Pisum sativum	common cis-acting element in promoter and enhancer regions
VIT_10s0003g01100	CAAT-box	CAAT	1273	4	-	Nicotiana glutinosa
VIT_10s0003g01100	CAAT-box	CAAT	1282	4	+	Nicotiana glutinosa
VIT_10s0003g01100	CAAT-box	CAAAT	1290	5	+	Pisum sativum	common cis-acting element in promoter and enhancer regions
VIT_10s0003g01100	CAAT-box	CCAAT	1348	5	-	Arabidopsis thaliana	common cis-acting element in promoter and enhancer regions
VIT_10s0003g01100	CAAT-box	CCAAT	1420	5	+	Arabidopsis thaliana	common cis-acting element in promoter and enhancer regions
VIT_10s0003g01100	CAAT-box	CAAT	1421	4	+	Nicotiana glutinosa
VIT_10s0003g01100	CAAT-box	CAAT	1497	4	-	Nicotiana glutinosa
VIT_10s0003g01100	CAAT-box	CAAT	1507	4	+	Nicotiana glutinosa
VIT_10s0003g01100	CAAT-box	CCCAATTT	1560	8	-	Arabidopsis thaliana	common cis-acting element in promoter and enhancer regions
VIT_10s0003g01100	CAAT-box	CCAAT	1562	5	-	Arabidopsis thaliana	common cis-acting element in promoter and enhancer regions
VIT_10s0003g01100	CAAT-box	CAAT	1635	4	+	Nicotiana glutinosa
VIT_10s0003g01100	CAAT-box	CAAT	1648	4	+	Nicotiana glutinosa
VIT_10s0003g01100	CAAT-box	CAAAT	1660	5	+	Pisum sativum	common cis-acting element in promoter and enhancer regions
VIT_10s0003g01100	CAAT-box	CCAAT	1831	5	-	Arabidopsis thaliana	common cis-acting element in promoter and enhancer regions
VIT_10s0003g01100	CAAT-box	CAAAT	1846	5	-	Pisum sativum	common cis-acting element in promoter and enhancer regions
VIT_10s0003g01100	Unnamed__4	CTCC	175	4	-	Petroselinum hortense
VIT_10s0003g01100	Unnamed__4	CTCC	178	4	-	Petroselinum hortense
VIT_10s0003g01100	Unnamed__4	CTCC	1103	4	-	Petroselinum hortense
VIT_10s0003g01100	Unnamed__4	CTCC	1842	4	+	Petroselinum hortense
VIT_10s0003g01100	W box	TTGACC	310	6	+	Arabidopsis thaliana
VIT_10s0003g01100	Unnamed__1	CGTGG	513	5	+	Zea mays
VIT_10s0003g01100	Unnamed__1	CGTGG	929	5	+	Zea mays
VIT_10s0003g01100	Box 4	ATTAAT	323	6	+	Petroselinum crispum	part of a conserved DNA module involved in light responsiveness	light responsive
VIT_10s0003g01100	Box 4	ATTAAT	1353	6	-	Petroselinum crispum	part of a conserved DNA module involved in light responsiveness	light responsive
VIT_10s0003g01100	TATA-box	TATA	302	4	+	Arabidopsis thaliana	core promoter element around -30 of transcription start
VIT_10s0003g01100	TATA-box	TATAA	373	5	-	Arabidopsis thaliana	core promoter element around -30 of transcription start
VIT_10s0003g01100	TATA-box	TATA	374	4	+	Arabidopsis thaliana	core promoter element around -30 of transcription start
VIT_10s0003g01100	TATA-box	TACATAAA	792	8	-	Oryza sativa	core promoter element around -30 of transcription start
VIT_10s0003g01100	TATA-box	ATTATA	827	6	+	Brassica napus	core promoter element around -30 of transcription start
VIT_10s0003g01100	TATA-box	TATAA	828	5	-	Arabidopsis thaliana	core promoter element around -30 of transcription start
VIT_10s0003g01100	TATA-box	TATA	829	4	+	Arabidopsis thaliana	core promoter element around -30 of transcription start
VIT_10s0003g01100	TATA-box	TATAA	916	5	-	Arabidopsis thaliana	core promoter element around -30 of transcription start
VIT_10s0003g01100	TATA-box	TATA	917	4	+	Arabidopsis thaliana	core promoter element around -30 of transcription start
VIT_10s0003g01100	TATA-box	TATAAAT	948	7	-	Brassica juncea	core promoter element around -30 of transcription start
VIT_10s0003g01100	TATA-box	TATAAA	949	6	-	Helianthus annuus	core promoter element around -30 of transcription start
VIT_10s0003g01100	TATA-box	TATAA	950	5	-	Arabidopsis thaliana	core promoter element around -30 of transcription start
VIT_10s0003g01100	TATA-box	TATA	951	4	+	Arabidopsis thaliana	core promoter element around -30 of transcription start
VIT_10s0003g01100	TATA-box	TATATTTATATTT	1214	12	-	Avena sativa	core promoter element around -30 of transcription start
VIT_10s0003g01100	TATA-box	TATTTAAA	1217	8	-	Arabidopsis thaliana	core promoter element around -30 of transcription start
VIT_10s0003g01100	TATA-box	TATATTTATATTT	1220	12	-	Avena sativa	core promoter element around -30 of transcription start
VIT_10s0003g01100	TATA-box	ATATAA	1222	6	+	Brassica oleracea	core promoter element around -30 of transcription start
VIT_10s0003g01100	TATA-box	TATA	1223	4	-	Arabidopsis thaliana	core promoter element around -30 of transcription start
VIT_10s0003g01100	TATA-box	ATATAA	1308	6	+	Brassica oleracea	core promoter element around -30 of transcription start
VIT_10s0003g01100	TATA-box	TATA	1309	4	-	Arabidopsis thaliana	core promoter element around -30 of transcription start
VIT_10s0003g01100	TATA-box	ATTATA	1331	6	+	Brassica napus	core promoter element around -30 of transcription start
VIT_10s0003g01100	TATA-box	TATAA	1332	5	-	Arabidopsis thaliana	core promoter element around -30 of transcription start
VIT_10s0003g01100	TATA-box	TATA	1333	4	-	Arabidopsis thaliana	core promoter element around -30 of transcription start
VIT_10s0003g01100	TATA-box	TAAAGATT	1356	8	-	Arabidopsis thaliana	core promoter element around -30 of transcription start
VIT_10s0003g01100	TATA-box	TATA	1628	4	-	Arabidopsis thaliana	core promoter element around -30 of transcription start
VIT_10s0003g01100	TATA-box	TATATA	1918	6	-	Arabidopsis thaliana	core promoter element around -30 of transcription start
VIT_10s0003g01100	TATA-box	ATATAT	1919	6	-	Brassica napus	core promoter element around -30 of transcription start
VIT_10s0003g01100	TATA-box	TATATA	1920	6	-	Arabidopsis thaliana	core promoter element around -30 of transcription start
VIT_10s0003g01100	TATA-box	TATA	1922	4	-	Arabidopsis thaliana	core promoter element around -30 of transcription start
VIT_10s0003g01100	TATA-box	taTATAAAtc	1941	9	-	Arabidopsis thaliana	core promoter element around -30 of transcription start
VIT_10s0003g01100	TATA-box	TATAAAT	1942	7	-	Brassica juncea	core promoter element around -30 of transcription start
VIT_10s0003g01100	TATA-box	TATAAA	1943	6	-	Helianthus annuus	core promoter element around -30 of transcription start
VIT_10s0003g01100	TATA-box	TATAA	1944	5	-	Arabidopsis thaliana	core promoter element around -30 of transcription start
VIT_10s0003g01100	TATA-box	TATA	1945	4	-	Arabidopsis thaliana	core promoter element around -30 of transcription start
VIT_10s0003g01100	G-Box	CACGTG	1342	6	-	Pisum sativum	cis-acting regulatory element involved in light responsiveness	light responsive
VIT_10s0003g01100	TGACG-motif	TGACG	34	5	-	Hordeum vulgare	cis-acting regulatory element involved in the MeJA-responsiveness	MeJA-responsive
VIT_10s0003g01100	ARE	AAACCA	21	6	-	Zea mays	cis-acting regulatory element essential for the anaerobic induction	gibberellin-responsive
VIT_10s0003g01100	ARE	AAACCA	250	6	-	Zea mays	cis-acting regulatory element essential for the anaerobic induction	gibberellin-responsive
VIT_10s0003g01100	ARE	AAACCA	607	6	-	Zea mays	cis-acting regulatory element essential for the anaerobic induction	gibberellin-responsive
VIT_10s0003g01100	ARE	AAACCA	761	6	+	Zea mays	cis-acting regulatory element essential for the anaerobic induction	gibberellin-responsive
VIT_10s0003g01100	ARE	AAACCA	1053	6	-	Zea mays	cis-acting regulatory element essential for the anaerobic induction	gibberellin-responsive
VIT_10s0003g01100	ARE	AAACCA	1110	6	-	Zea mays	cis-acting regulatory element essential for the anaerobic induction	gibberellin-responsive
VIT_10s0003g01100	ARE	AAACCA	1618	6	+	Zea mays	cis-acting regulatory element essential for the anaerobic induction	gibberellin-responsive
VIT_10s0003g01100	WUN-motif	CCATTTCAA	96	9	-	Nicotiana glutinosa
VIT_10s0003g01100	O2-site	GTTGACGTGA	1514	9	-	Zea mays	cis-acting regulatory element involved in zein metabolism regulation
VIT_10s0003g01100	as-1	TGACG	34	5	-	Arabidopsis thaliana
VIT_10s0003g01100	Myb	TAACTG	268	6	+	Arabidopsis thaliana
VIT_10s0003g01100	Myb	CAACTG	617	6	+	Arabidopsis thaliana
VIT_10s0003g01100	Myb	CAACTG	731	6	-	Arabidopsis thaliana
VIT_10s0003g01100	Myb	TAACTG	1544	6	-	Arabidopsis thaliana
VIT_10s0003g01100	Myb	TAACTG	1548	6	+	Arabidopsis thaliana
VIT_10s0003g01100	Myb	CAACTG	1905	6	+	Arabidopsis thaliana
VIT_10s0003g01100	Myb	CAACTG	1988	6	-	Arabidopsis thaliana
VIT_10s0003g01100	ABRE	CACGTG	1342	6	-	Arabidopsis thaliana	cis-acting element involved in the abscisic acid responsiveness	acid responsiveness
VIT_10s0003g01100	ABRE	ACGTG	1343	5	+	Arabidopsis thaliana	cis-acting element involved in the abscisic acid responsiveness	acid responsiveness
VIT_10s0003g01100	ABRE	ACGTG	1515	5	-	Arabidopsis thaliana	cis-acting element involved in the abscisic acid responsiveness	acid responsiveness
VIT_10s0003g01100	ABRE	TACGGTC	1538	7	+	Arabidopsis thaliana	cis-acting element involved in the abscisic acid responsiveness	acid responsiveness
VIT_10s0003g01100	MYB-like sequence	TAACCA	980	6	-	Arabidopsis thaliana
VIT_10s0003g01100	MYB-like sequence	TAACCA	1728	6	+	Arabidopsis thaliana
VIT_10s0003g01100	GT1-motif	GGTTAA	963	6	+	Arabidopsis thaliana	light responsive element	light responsive
VIT_10s0003g01100	GT1-motif	GGTTAAT	1712	7	+	Avena sativa	light responsive element	light responsive
VIT_10s0003g01100	Myb-binding site	CAACAG	1195	6	-	Nicotiana tabacum
VIT_10s0003g01100	Myb-binding site	CAACAG	1762	6	+	Nicotiana tabacum
VIT_10s0003g01100	G-box	CACGTG	1342	6	-	Arabidopsis thaliana	cis-acting regulatory element involved in light responsiveness	light responsive
VIT_10s0003g01100	G-box	CACGTC	1515	6	+	Zea mays	cis-acting regulatory element involved in light responsiveness	light responsive
VIT_10s0003g01100	TGA-element	AACGAC	359	6	+	Brassica oleracea	auxin-responsive element	auxin-responsive
VIT_10s0003g01100	MYC	CATTTG	367	6	-	Arabidopsis thaliana
VIT_10s0003g01100	MYC	CATGTG	429	6	-	Arabidopsis thaliana
VIT_10s0003g01100	MYC	CATTTG	603	6	+	Arabidopsis thaliana
VIT_10s0003g01100	MYC	CATTTG	659	6	-	Arabidopsis thaliana
VIT_10s0003g01100	MYC	CATGTG	770	6	+	Arabidopsis thaliana
VIT_10s0003g01100	MYC	CATTTG	860	6	+	Arabidopsis thaliana
VIT_10s0003g01100	MYC	CATTTG	1845	6	+	Arabidopsis thaliana
VIT_10s0003g01100	STRE	AGGGG	580	5	+	Arabidopsis thaliana
VIT_10s0003g01100	STRE	AGGGG	643	5	-	Arabidopsis thaliana
VIT_10s0003g01100	chs-CMA2a	TCACTTGA	1460	8	-	Petroselinum crispum	part of a light responsive element	light responsive
VIT_10s0003g01100	CAG-motif	GAAAGGCAGAC	347	10	+	Arabidopsis thaliana	part of a light response element	light responsive
VIT_10s0003g01100	TCT-motif	TCTTAC	1810	6	+	Arabidopsis thaliana	part of a light responsive element	light responsive
VIT_10s0003g01100	TCT-motif	TCTTAC	1867	6	-	Arabidopsis thaliana	part of a light responsive element	light responsive
VIT_10s0003g01100	MYB	CAACCA	81	6	-	Arabidopsis thaliana
VIT_10s0003g01100	MYB	TAACCA	980	6	-	Arabidopsis thaliana
VIT_10s0003g01100	MYB	CAACCA	1049	6	-	Arabidopsis thaliana
VIT_10s0003g01100	MYB	CAACAG	1195	6	-	Arabidopsis thaliana
VIT_10s0003g01100	MYB	TAACCA	1728	6	+	Arabidopsis thaliana
VIT_10s0003g01100	MYB	CAACAG	1762	6	+	Arabidopsis thaliana
VIT_10s0003g01100	MYB	CAACCA	1789	6	-	Arabidopsis thaliana
VIT_10s0003g01360	MYB	TAACCA	756	6	+	Arabidopsis thaliana
VIT_10s0003g01360	MYB	CAACCA	957	6	+	Arabidopsis thaliana
VIT_10s0003g01360	MYB	TAACCA	1674	6	+	Arabidopsis thaliana
VIT_10s0003g01360	G-box	CACGTC	950	6	-	Zea mays	cis-acting regulatory element involved in light responsiveness	light responsive
VIT_10s0003g01360	G-box	TAAACGTG	1329	8	+	Brassica oleracea	cis-acting regulatory element involved in light responsiveness	light responsive
VIT_10s0003g01360	G-box	CACGAC	1961	6	-	Zea mays	cis-acting regulatory element involved in light responsiveness	light responsive
VIT_10s0003g01360	LAMP-element	CCTTATCCA	713	9	+	Spinacia oleracea	part of a light responsive element	light responsive
VIT_10s0003g01360	AE-box	AGAAACAA	1876	8	+	Arabidopsis thaliana	part of a module for light response	light responsive
VIT_10s0003g01360	STRE	AGGGG	267	5	-	Arabidopsis thaliana
VIT_10s0003g01360	STRE	AGGGG	313	5	-	Arabidopsis thaliana
VIT_10s0003g01360	STRE	AGGGG	497	5	-	Arabidopsis thaliana
VIT_10s0003g01360	STRE	AGGGG	1629	5	+	Arabidopsis thaliana
VIT_10s0003g01360	MYC	CATTTG	352	6	+	Arabidopsis thaliana
VIT_10s0003g01360	MYC	CATGTG	982	6	-	Arabidopsis thaliana
VIT_10s0003g01360	MYC	CAATTG	1106	6	-	Arabidopsis thaliana
VIT_10s0003g01360	MYC	CATGTG	1436	6	+	Arabidopsis thaliana
VIT_10s0003g01360	MYC	CATTTG	1451	6	+	Arabidopsis thaliana
VIT_10s0003g01360	MYC	CATTTG	1544	6	+	Arabidopsis thaliana
VIT_10s0003g01360	MYC	CATTTG	1868	6	-	Arabidopsis thaliana
VIT_10s0003g01360	MYC	CATGTG	1980	6	-	Arabidopsis thaliana
VIT_10s0003g01360	GT1-motif	GGTTAA	755	6	-	Arabidopsis thaliana	light responsive element	light responsive
VIT_10s0003g01360	GT1-motif	GGTTAA	1673	6	-	Arabidopsis thaliana	light responsive element	light responsive
VIT_10s0003g01360	Myb	TAACTG	180	6	+	Arabidopsis thaliana
VIT_10s0003g01360	MRE	AACCTAA	447	7	+	Petroselinum crispum	MYB binding site involved in light responsiveness	MYB binding
VIT_10s0003g01360	as-1	TGACG	702	5	+	Arabidopsis thaliana
VIT_10s0003g01360	CCGTCC motif	CCGTCC	5	6	-	Nicotiana tabacum
VIT_10s0003g01360	MYB-like sequence	TAACCA	756	6	+	Arabidopsis thaliana
VIT_10s0003g01360	MYB-like sequence	TAACCA	1674	6	+	Arabidopsis thaliana
VIT_10s0003g01360	ABRE	ACGTG	951	5	+	Arabidopsis thaliana	cis-acting element involved in the abscisic acid responsiveness	acid responsiveness
VIT_10s0003g01360	ABRE	ACGTG	1332	5	+	Arabidopsis thaliana	cis-acting element involved in the abscisic acid responsiveness	acid responsiveness
VIT_10s0003g01360	TGACG-motif	TGACG	702	5	+	Hordeum vulgare	cis-acting regulatory element involved in the MeJA-responsiveness	MeJA-responsive
VIT_10s0003g01360	G-Box	TCCACATGGCA	980	10	+	Triticum aestivum	cis-acting regulatory element involved in light responsiveness	light responsive
VIT_10s0003g01360	G-Box	CACGTT	1331	6	-	Pisum sativum	cis-acting regulatory element involved in light responsiveness	light responsive
VIT_10s0003g01360	G-Box	TCCACATGGCA	1433	10	-	Triticum aestivum	cis-acting regulatory element involved in light responsiveness	light responsive
VIT_10s0003g01360	GATA-motif	AAGGATAAGG	713	9	-	Solanum tuberosum	part of a light responsive element	light responsive
VIT_10s0003g01360	ARE	AAACCA	1030	6	+	Zea mays	cis-acting regulatory element essential for the anaerobic induction	gibberellin-responsive
VIT_10s0003g01360	A-box	CCGTCC	5	6	-	Petroselinum crispum	cis-acting regulatory element
VIT_10s0003g01360	Unnamed__1	CGTGG	1333	5	+	Zea mays
VIT_10s0003g01360	W box	TTGACC	1253	6	+	Arabidopsis thaliana
VIT_10s0003g01360	W box	TTGACC	1587	6	+	Arabidopsis thaliana
VIT_10s0003g01360	TATA-box	TATACA	11	6	-	Helianthus annuus	core promoter element around -30 of transcription start
VIT_10s0003g01360	TATA-box	TATA	13	4	+	Arabidopsis thaliana	core promoter element around -30 of transcription start
VIT_10s0003g01360	TATA-box	TATAAAA	30	7	-	Pisum sativum	core promoter element around -30 of transcription start
VIT_10s0003g01360	TATA-box	TATAAA	31	6	-	Helianthus annuus	core promoter element around -30 of transcription start
VIT_10s0003g01360	TATA-box	TATAA	32	5	-	Arabidopsis thaliana	core promoter element around -30 of transcription start
VIT_10s0003g01360	TATA-box	TATA	33	4	+	Arabidopsis thaliana	core promoter element around -30 of transcription start
VIT_10s0003g01360	TATA-box	ATATAT	111	6	+	Brassica napus	core promoter element around -30 of transcription start
VIT_10s0003g01360	TATA-box	TATA	112	4	+	Arabidopsis thaliana	core promoter element around -30 of transcription start
VIT_10s0003g01360	TATA-box	TATAAAT	163	7	-	Brassica juncea	core promoter element around -30 of transcription start
VIT_10s0003g01360	TATA-box	TATAAA	164	6	-	Helianthus annuus	core promoter element around -30 of transcription start
VIT_10s0003g01360	TATA-box	TATAA	165	5	-	Arabidopsis thaliana	core promoter element around -30 of transcription start
VIT_10s0003g01360	TATA-box	TATA	166	4	+	Arabidopsis thaliana	core promoter element around -30 of transcription start
VIT_10s0003g01360	TATA-box	ATATAA	212	6	+	Brassica oleracea	core promoter element around -30 of transcription start
VIT_10s0003g01360	TATA-box	TATA	213	4	+	Arabidopsis thaliana	core promoter element around -30 of transcription start
VIT_10s0003g01360	TATA-box	ccTATAAAaa	470	9	-	Arabidopsis thaliana	core promoter element around -30 of transcription start
VIT_10s0003g01360	TATA-box	TATAAAT	471	7	-	Brassica juncea	core promoter element around -30 of transcription start
VIT_10s0003g01360	TATA-box	TATAAA	472	6	-	Helianthus annuus	core promoter element around -30 of transcription start
VIT_10s0003g01360	TATA-box	TATAA	473	5	-	Arabidopsis thaliana	core promoter element around -30 of transcription start
VIT_10s0003g01360	TATA-box	TATA	474	4	+	Arabidopsis thaliana	core promoter element around -30 of transcription start
VIT_10s0003g01360	TATA-box	ATTATA	491	6	+	Brassica napus	core promoter element around -30 of transcription start
VIT_10s0003g01360	TATA-box	TATAA	492	5	-	Arabidopsis thaliana	core promoter element around -30 of transcription start
VIT_10s0003g01360	TATA-box	TATA	493	4	+	Arabidopsis thaliana	core promoter element around -30 of transcription start
VIT_10s0003g01360	TATA-box	ATTATA	570	6	+	Brassica napus	core promoter element around -30 of transcription start
VIT_10s0003g01360	TATA-box	TATAA	571	5	-	Arabidopsis thaliana	core promoter element around -30 of transcription start
VIT_10s0003g01360	TATA-box	TATA	572	4	+	Arabidopsis thaliana	core promoter element around -30 of transcription start
VIT_10s0003g01360	TATA-box	ccTATAAAaa	663	9	-	Arabidopsis thaliana	core promoter element around -30 of transcription start
VIT_10s0003g01360	TATA-box	TACATAAA	1182	8	+	Oryza sativa	core promoter element around -30 of transcription start
VIT_10s0003g01360	TATA-box	TATA	1346	4	-	Arabidopsis thaliana	core promoter element around -30 of transcription start
VIT_10s0003g01360	TATA-box	TATACA	1409	6	-	Helianthus annuus	core promoter element around -30 of transcription start
VIT_10s0003g01360	TATA-box	TATA	1411	4	-	Arabidopsis thaliana	core promoter element around -30 of transcription start
VIT_10s0003g01360	TATA-box	ATATAT	1457	6	-	Brassica napus	core promoter element around -30 of transcription start
VIT_10s0003g01360	TATA-box	TATA	1458	4	-	Arabidopsis thaliana	core promoter element around -30 of transcription start
VIT_10s0003g01360	TATA-box	TATATA	1747	6	-	Arabidopsis thaliana	core promoter element around -30 of transcription start
VIT_10s0003g01360	TATA-box	TATA	1749	4	-	Arabidopsis thaliana	core promoter element around -30 of transcription start
VIT_10s0003g01360	TATA-box	ATATAA	1809	6	+	Brassica oleracea	core promoter element around -30 of transcription start
VIT_10s0003g01360	TATA-box	TATA	1810	4	-	Arabidopsis thaliana	core promoter element around -30 of transcription start
VIT_10s0003g01360	TATA-box	TATA	1844	4	-	Arabidopsis thaliana	core promoter element around -30 of transcription start
VIT_10s0003g01360	TATA-box	TACAAAA	1911	7	+	Oryza sativa	core promoter element around -30 of transcription start
VIT_10s0003g01360	Box 4	ATTAAT	56	6	+	Petroselinum crispum	part of a conserved DNA module involved in light responsiveness	light responsive
VIT_10s0003g01360	Box 4	ATTAAT	322	6	+	Petroselinum crispum	part of a conserved DNA module involved in light responsiveness	light responsive
VIT_10s0003g01360	Box 4	ATTAAT	566	6	+	Petroselinum crispum	part of a conserved DNA module involved in light responsiveness	light responsive
VIT_10s0003g01360	Box 4	ATTAAT	1299	6	-	Petroselinum crispum	part of a conserved DNA module involved in light responsiveness	light responsive
VIT_10s0003g01360	Box 4	ATTAAT	1324	6	-	Petroselinum crispum	part of a conserved DNA module involved in light responsiveness	light responsive
VIT_10s0003g01360	TATA	TATAAAAT	29	8	-	Arabidopsis thaliana
VIT_10s0003g01360	CCGTCC-box	CCGTCC	5	6	-	Petroselinum hortense
VIT_10s0003g01360	CAAT-box	CAAT	16	4	-	Nicotiana glutinosa
VIT_10s0003g01360	CAAT-box	CAAAT	41	5	+	Pisum sativum	common cis-acting element in promoter and enhancer regions
VIT_10s0003g01360	CAAT-box	CAAT	87	4	-	Nicotiana glutinosa
VIT_10s0003g01360	CAAT-box	CCAAT	196	5	-	Arabidopsis thaliana	common cis-acting element in promoter and enhancer regions
VIT_10s0003g01360	CAAT-box	CAAAT	209	5	+	Pisum sativum	common cis-acting element in promoter and enhancer regions
VIT_10s0003g01360	CAAT-box	CAAAT	234	5	-	Pisum sativum	common cis-acting element in promoter and enhancer regions
VIT_10s0003g01360	CAAT-box	CAAAT	347	5	+	Pisum sativum	common cis-acting element in promoter and enhancer regions
VIT_10s0003g01360	CAAT-box	CAAAT	353	5	-	Pisum sativum	common cis-acting element in promoter and enhancer regions
VIT_10s0003g01360	CAAT-box	TGCCAAC	379	7	-	Petunia hybrida	common cis-acting element in promoter and enhancer regions
VIT_10s0003g01360	CAAT-box	CAAT	397	4	+	Nicotiana glutinosa
VIT_10s0003g01360	CAAT-box	CCAAT	406	5	-	Arabidopsis thaliana	common cis-acting element in promoter and enhancer regions
VIT_10s0003g01360	CAAT-box	CCAAT	488	5	+	Arabidopsis thaliana	common cis-acting element in promoter and enhancer regions
VIT_10s0003g01360	CAAT-box	CAAT	489	4	+	Nicotiana glutinosa
VIT_10s0003g01360	CAAT-box	CAAT	506	4	+	Nicotiana glutinosa
VIT_10s0003g01360	CAAT-box	CAAT	549	4	-	Nicotiana glutinosa
VIT_10s0003g01360	CAAT-box	CAAT	554	4	-	Nicotiana glutinosa
VIT_10s0003g01360	CAAT-box	CAAT	636	4	+	Nicotiana glutinosa
VIT_10s0003g01360	CAAT-box	CAAT	826	4	-	Nicotiana glutinosa
VIT_10s0003g01360	CAAT-box	TGCCAAC	954	7	+	Petunia hybrida	common cis-acting element in promoter and enhancer regions
VIT_10s0003g01360	CAAT-box	CAAAT	971	5	+	Pisum sativum	common cis-acting element in promoter and enhancer regions
VIT_10s0003g01360	CAAT-box	CCAAT	1015	5	+	Arabidopsis thaliana	common cis-acting element in promoter and enhancer regions
VIT_10s0003g01360	CAAT-box	CAAT	1016	4	+	Nicotiana glutinosa
VIT_10s0003g01360	CAAT-box	CAAT	1084	4	+	Nicotiana glutinosa
VIT_10s0003g01360	CAAT-box	CAAT	1106	4	+	Nicotiana glutinosa
VIT_10s0003g01360	CAAT-box	CAAT	1108	4	-	Nicotiana glutinosa
VIT_10s0003g01360	CAAT-box	CAAT	1164	4	+	Nicotiana glutinosa
VIT_10s0003g01360	CAAT-box	CAAT	1212	4	+	Nicotiana glutinosa
VIT_10s0003g01360	CAAT-box	CAAAT	1251	5	-	Pisum sativum	common cis-acting element in promoter and enhancer regions
VIT_10s0003g01360	CAAT-box	CAAT	1267	4	+	Nicotiana glutinosa
VIT_10s0003g01360	CAAT-box	CAAAT	1281	5	-	Pisum sativum	common cis-acting element in promoter and enhancer regions
VIT_10s0003g01360	CAAT-box	CAAT	1341	4	-	Nicotiana glutinosa
VIT_10s0003g01360	CAAT-box	CAAT	1373	4	-	Nicotiana glutinosa
VIT_10s0003g01360	CAAT-box	CAAT	1403	4	+	Nicotiana glutinosa
VIT_10s0003g01360	CAAT-box	CAAAT	1452	5	-	Pisum sativum	common cis-acting element in promoter and enhancer regions
VIT_10s0003g01360	CAAT-box	CAAAT	1545	5	-	Pisum sativum	common cis-acting element in promoter and enhancer regions
VIT_10s0003g01360	CAAT-box	CAAAT	1575	5	+	Pisum sativum	common cis-acting element in promoter and enhancer regions
VIT_10s0003g01360	CAAT-box	CAAT	1635	4	+	Nicotiana glutinosa
VIT_10s0003g01360	CAAT-box	CAAAT	1694	5	+	Pisum sativum	common cis-acting element in promoter and enhancer regions
VIT_10s0003g01360	CAAT-box	CAAAT	1773	5	+	Pisum sativum	common cis-acting element in promoter and enhancer regions
VIT_10s0003g01360	CAAT-box	CAAT	1790	4	+	Nicotiana glutinosa
VIT_10s0003g01360	CAAT-box	CAAT	1837	4	-	Nicotiana glutinosa
VIT_10s0003g01360	CAAT-box	CAAAT	1849	5	-	Pisum sativum	common cis-acting element in promoter and enhancer regions
VIT_10s0003g01360	CAAT-box	CAAAT	1868	5	+	Pisum sativum	common cis-acting element in promoter and enhancer regions
VIT_10s0003g01360	CAAT-box	CAAT	1887	4	+	Nicotiana glutinosa
VIT_10s0003g01360	CAAT-box	CAAT	1891	4	-	Nicotiana glutinosa
VIT_10s0003g01360	CAAT-box	CAAT	1927	4	+	Nicotiana glutinosa
VIT_10s0003g01360	CAAT-box	CCAAT	1931	5	-	Arabidopsis thaliana	common cis-acting element in promoter and enhancer regions
VIT_10s0003g01360	CAAT-box	CAAT	1951	4	-	Nicotiana glutinosa
VIT_10s0003g01360	CAAT-box	CAAT	1997	4	-	Nicotiana glutinosa
VIT_10s0003g01360	GCN4_motif	TGAGTCA	1065	7	-	Oryza sativa	cis-regulatory element involved in endosperm expression
VIT_10s0003g01360	Unnamed__4	CTCC	170	4	+	Petroselinum hortense
VIT_10s0003g01360	Unnamed__4	CTCC	199	4	-	Petroselinum hortense
VIT_10s0003g01360	Unnamed__4	CTCC	205	4	-	Petroselinum hortense
VIT_10s0003g01360	Unnamed__4	CTCC	442	4	+	Petroselinum hortense
VIT_10s0003g01360	Unnamed__4	CTCC	513	4	+	Petroselinum hortense
VIT_10s0003g01360	Unnamed__4	CTCC	524	4	-	Petroselinum hortense
VIT_10s0003g01360	Unnamed__4	CTCC	578	4	-	Petroselinum hortense
VIT_10s0003g01360	Unnamed__4	CTCC	727	4	+	Petroselinum hortense
VIT_10s0003g01360	Unnamed__4	CTCC	875	4	-	Petroselinum hortense
VIT_10s0003g01360	Unnamed__4	CTCC	1229	4	+	Petroselinum hortense
VIT_10s0003g01360	Unnamed__4	CTCC	1393	4	-	Petroselinum hortense
VIT_10s0003g01360	Unnamed__4	CTCC	1512	4	+	Petroselinum hortense
VIT_10s0003g01360	Unnamed__4	CTCC	1639	4	+	Petroselinum hortense
VIT_10s0003g01360	CCAAT-box	CAACGG	377	6	-	Hordeum vulgare	MYBHv1 binding site	MYB binding
VIT_10s0003g01360	chs-CMA1a	TTACTTAA	751	8	+	Daucus carota	part of a light responsive element	light responsive
VIT_10s0003g01360	TCA-element	CCATCTTTTT	214	9	-	Nicotiana tabacum	cis-acting element involved in salicylic acid responsiveness	acid responsiveness
VIT_10s0003g01360	TCA-element	CCATCTTTTT	658	9	+	Nicotiana tabacum	cis-acting element involved in salicylic acid responsiveness	acid responsiveness
VIT_10s0003g01360		motif_sequence	183	4	+	organism	short_function
VIT_10s0003g01360		motif_sequence	511	4	+	organism	short_function
VIT_10s0003g01360		motif_sequence	738	4	+	organism	short_function
VIT_10s0003g01360		motif_sequence	1099	4	+	organism	short_function
VIT_10s0003g01360		motif_sequence	1181	4	-	organism	short_function
VIT_10s0003g01360		motif_sequence	1351	4	-	organism	short_function
VIT_10s0003g01360		motif_sequence	1358	4	+	organism	short_function
VIT_10s0003g01360		motif_sequence	1437	4	+	organism	short_function
VIT_10s0003g01360		motif_sequence	1606	4	+	organism	short_function
VIT_10s0003g01360		motif_sequence	1637	4	+	organism	short_function
VIT_10s0003g01360		motif_sequence	1645	4	+	organism	short_function
VIT_10s0003g01360		motif_sequence	1733	4	+	organism	short_function
VIT_10s0003g01360		motif_sequence	1815	4	-	organism	short_function
VIT_10s0003g01360		motif_sequence	1944	4	-	organism	short_function
VIT_10s0003g01360		motif_sequence	1974	4	-	organism	short_function
VIT_10s0003g01360	MYB recognition site	CCGTTG	377	6	+	Arabidopsis thaliana
VIT_10s0003g01360	AT~TATA-box	TATATA	1747	6	-	Arabidopsis thaliana
VIT_10s0003g01360	AAGAA-motif	GAAAGAA	1088	7	-	Avena sativa
VIT_10s0003g01360	CGTCA-motif	CGTCA	702	5	-	Hordeum vulgare	cis-acting regulatory element involved in the MeJA-responsiveness	MeJA-responsive
VIT_11s0016g01070	as-1	TGACG	1845	5	-	Arabidopsis thaliana
VIT_11s0016g01070	MYB-like sequence	TAACCA	382	6	+	Arabidopsis thaliana
VIT_11s0016g01070	MYB-like sequence	TAACCA	412	6	+	Arabidopsis thaliana
VIT_11s0016g01070	MYB-like sequence	TAACCA	644	6	+	Arabidopsis thaliana
VIT_11s0016g01070	ABRE	ACGTG	1843	5	-	Arabidopsis thaliana	cis-acting element involved in the abscisic acid responsiveness	acid responsiveness
VIT_11s0016g01070	GT1-motif	GGTTAA	411	6	-	Arabidopsis thaliana	light responsive element	light responsive
VIT_11s0016g01070	GT1-motif	GGTTAAT	642	7	-	Avena sativa	light responsive element	light responsive
VIT_11s0016g01070	GT1-motif	GGTTAA	643	6	-	Arabidopsis thaliana	light responsive element	light responsive
VIT_11s0016g01070	ERE	ATTTTAAA	229	8	+	Nicotiana glutinos
VIT_11s0016g01070	Myb-binding site	CAACAG	931	6	-	Nicotiana tabacum
VIT_11s0016g01070	G-box	CACGTC	1843	6	+	Zea mays	cis-acting regulatory element involved in light responsiveness	light responsive
VIT_11s0016g01070	AE-box	AGAAACAA	1865	8	+	Arabidopsis thaliana	part of a module for light response	light responsive
VIT_11s0016g01070	GA-motif	ATAGATAA	592	8	-	Arabidopsis thaliana	part of a light responsive element	light responsive
VIT_11s0016g01070	MYC	CATGTG	924	6	-	Arabidopsis thaliana
VIT_11s0016g01070	MYC	CATTTG	961	6	-	Arabidopsis thaliana
VIT_11s0016g01070	STRE	AGGGG	318	5	-	Arabidopsis thaliana
VIT_11s0016g01070	STRE	AGGGG	810	5	-	Arabidopsis thaliana
VIT_11s0016g01070	STRE	AGGGG	947	5	-	Arabidopsis thaliana
VIT_11s0016g01070	TGA-element	AACGAC	1822	6	-	Brassica oleracea	auxin-responsive element	auxin-responsive
VIT_11s0016g01070	MYB	CAACCA	171	6	+	Arabidopsis thaliana
VIT_11s0016g01070	MYB	TAACCA	382	6	+	Arabidopsis thaliana
VIT_11s0016g01070	MYB	TAACCA	412	6	+	Arabidopsis thaliana
VIT_11s0016g01070	MYB	TAACCA	644	6	+	Arabidopsis thaliana
VIT_11s0016g01070	MYB	CAACCA	648	6	+	Arabidopsis thaliana
VIT_11s0016g01070	MYB	CAACAG	931	6	-	Arabidopsis thaliana
VIT_11s0016g01070	TCT-motif	TCTTAC	1190	6	+	Arabidopsis thaliana	part of a light responsive element	light responsive
VIT_11s0016g01070	TCT-motif	TCTTAC	1992	6	-	Arabidopsis thaliana	part of a light responsive element	light responsive
VIT_11s0016g01070	AT~TATA-box	TATATAAA	978	8	-	Arabidopsis thaliana
VIT_11s0016g01070	AT~TATA-box	TATATA	980	6	+	Arabidopsis thaliana
VIT_11s0016g01070		motif_sequence	243	4	+	organism	short_function
VIT_11s0016g01070		motif_sequence	261	4	+	organism	short_function
VIT_11s0016g01070		motif_sequence	564	4	+	organism	short_function
VIT_11s0016g01070		motif_sequence	875	4	+	organism	short_function
VIT_11s0016g01070		motif_sequence	880	4	+	organism	short_function
VIT_11s0016g01070		motif_sequence	898	4	-	organism	short_function
VIT_11s0016g01070		motif_sequence	936	4	-	organism	short_function
VIT_11s0016g01070		motif_sequence	1209	4	+	organism	short_function
VIT_11s0016g01070		motif_sequence	1348	4	-	organism	short_function
VIT_11s0016g01070		motif_sequence	1454	4	-	organism	short_function
VIT_11s0016g01070		motif_sequence	1783	4	+	organism	short_function
VIT_11s0016g01070		motif_sequence	1939	4	+	organism	short_function
VIT_11s0016g01070	CGTCA-motif	CGTCA	1845	5	+	Hordeum vulgare	cis-acting regulatory element involved in the MeJA-responsiveness	MeJA-responsive
VIT_11s0016g01070	CAAT-box	CAAAT	70	5	+	Pisum sativum	common cis-acting element in promoter and enhancer regions
VIT_11s0016g01070	CAAT-box	CAAAT	189	5	+	Pisum sativum	common cis-acting element in promoter and enhancer regions
VIT_11s0016g01070	CAAT-box	CAAT	202	4	+	Nicotiana glutinosa
VIT_11s0016g01070	CAAT-box	CAAAT	226	5	+	Pisum sativum	common cis-acting element in promoter and enhancer regions
VIT_11s0016g01070	CAAT-box	CAAAT	248	5	+	Pisum sativum	common cis-acting element in promoter and enhancer regions
VIT_11s0016g01070	CAAT-box	CCAAT	301	5	+	Arabidopsis thaliana	common cis-acting element in promoter and enhancer regions
VIT_11s0016g01070	CAAT-box	CAAT	302	4	+	Nicotiana glutinosa
VIT_11s0016g01070	CAAT-box	CAAAT	327	5	-	Pisum sativum	common cis-acting element in promoter and enhancer regions
VIT_11s0016g01070	CAAT-box	CCAAT	354	5	+	Arabidopsis thaliana	common cis-acting element in promoter and enhancer regions
VIT_11s0016g01070	CAAT-box	CAAT	355	4	+	Nicotiana glutinosa
VIT_11s0016g01070	CAAT-box	CCAAT	385	5	+	Arabidopsis thaliana	common cis-acting element in promoter and enhancer regions
VIT_11s0016g01070	CAAT-box	CAAT	386	4	+	Nicotiana glutinosa
VIT_11s0016g01070	CAAT-box	CCAAT	415	5	+	Arabidopsis thaliana	common cis-acting element in promoter and enhancer regions
VIT_11s0016g01070	CAAT-box	CAAT	416	4	+	Nicotiana glutinosa
VIT_11s0016g01070	CAAT-box	CAAAT	451	5	-	Pisum sativum	common cis-acting element in promoter and enhancer regions
VIT_11s0016g01070	CAAT-box	CAAAT	489	5	-	Pisum sativum	common cis-acting element in promoter and enhancer regions
VIT_11s0016g01070	CAAT-box	CAAT	500	4	+	Nicotiana glutinosa
VIT_11s0016g01070	CAAT-box	CAAAT	505	5	+	Pisum sativum	common cis-acting element in promoter and enhancer regions
VIT_11s0016g01070	CAAT-box	CAAAT	508	5	-	Pisum sativum	common cis-acting element in promoter and enhancer regions
VIT_11s0016g01070	CAAT-box	CAAT	522	4	+	Nicotiana glutinosa
VIT_11s0016g01070	CAAT-box	CAAT	544	4	+	Nicotiana glutinosa
VIT_11s0016g01070	CAAT-box	CAAT	605	4	+	Nicotiana glutinosa
VIT_11s0016g01070	CAAT-box	CAAAT	630	5	-	Pisum sativum	common cis-acting element in promoter and enhancer regions
VIT_11s0016g01070	CAAT-box	CAAT	671	4	+	Nicotiana glutinosa
VIT_11s0016g01070	CAAT-box	CCAAT	763	5	+	Arabidopsis thaliana	common cis-acting element in promoter and enhancer regions
VIT_11s0016g01070	CAAT-box	CAAT	764	4	+	Nicotiana glutinosa
VIT_11s0016g01070	CAAT-box	CAAT	784	4	+	Nicotiana glutinosa
VIT_11s0016g01070	CAAT-box	CAAAT	789	5	+	Pisum sativum	common cis-acting element in promoter and enhancer regions
VIT_11s0016g01070	CAAT-box	CAAT	849	4	+	Nicotiana glutinosa
VIT_11s0016g01070	CAAT-box	CAAAT	886	5	+	Pisum sativum	common cis-acting element in promoter and enhancer regions
VIT_11s0016g01070	CAAT-box	CAAAT	961	5	+	Pisum sativum	common cis-acting element in promoter and enhancer regions
VIT_11s0016g01070	CAAT-box	CAAT	975	4	+	Nicotiana glutinosa
VIT_11s0016g01070	CAAT-box	CCAAT	1026	5	-	Arabidopsis thaliana	common cis-acting element in promoter and enhancer regions
VIT_11s0016g01070	CAAT-box	CAAT	1085	4	-	Nicotiana glutinosa
VIT_11s0016g01070	CAAT-box	CAAT	1115	4	-	Nicotiana glutinosa
VIT_11s0016g01070	CAAT-box	CAAT	1144	4	+	Nicotiana glutinosa
VIT_11s0016g01070	CAAT-box	CCAAT	1220	5	-	Arabidopsis thaliana	common cis-acting element in promoter and enhancer regions
VIT_11s0016g01070	CAAT-box	CAAT	1241	4	-	Nicotiana glutinosa
VIT_11s0016g01070	CAAT-box	CAAAT	1252	5	+	Pisum sativum	common cis-acting element in promoter and enhancer regions
VIT_11s0016g01070	CAAT-box	CAAT	1308	4	-	Nicotiana glutinosa
VIT_11s0016g01070	CAAT-box	CAAT	1352	4	-	Nicotiana glutinosa
VIT_11s0016g01070	CAAT-box	CAAAT	1360	5	+	Pisum sativum	common cis-acting element in promoter and enhancer regions
VIT_11s0016g01070	CAAT-box	CAAT	1372	4	-	Nicotiana glutinosa
VIT_11s0016g01070	CAAT-box	CAAAT	1386	5	-	Pisum sativum	common cis-acting element in promoter and enhancer regions
VIT_11s0016g01070	CAAT-box	CAAAT	1401	5	+	Pisum sativum	common cis-acting element in promoter and enhancer regions
VIT_11s0016g01070	CAAT-box	CAAT	1470	4	+	Nicotiana glutinosa
VIT_11s0016g01070	CAAT-box	CAAT	1551	4	-	Nicotiana glutinosa
VIT_11s0016g01070	CAAT-box	CAAAT	1601	5	-	Pisum sativum	common cis-acting element in promoter and enhancer regions
VIT_11s0016g01070	CAAT-box	CAAT	1626	4	-	Nicotiana glutinosa
VIT_11s0016g01070	CAAT-box	CAAAT	1655	5	+	Pisum sativum	common cis-acting element in promoter and enhancer regions
VIT_11s0016g01070	CAAT-box	CAAT	1663	4	+	Nicotiana glutinosa
VIT_11s0016g01070	CAAT-box	CAAT	1739	4	-	Nicotiana glutinosa
VIT_11s0016g01070	CAAT-box	CAAT	1870	4	+	Nicotiana glutinosa
VIT_11s0016g01070	CAAT-box	CCAAT	1893	5	+	Arabidopsis thaliana	common cis-acting element in promoter and enhancer regions
VIT_11s0016g01070	CAAT-box	CAAT	1894	4	+	Nicotiana glutinosa
VIT_11s0016g01070	CAAT-box	CCAAT	1936	5	+	Arabidopsis thaliana	common cis-acting element in promoter and enhancer regions
VIT_11s0016g01070	CAAT-box	CAAT	1937	4	+	Nicotiana glutinosa
VIT_11s0016g01070	CAAT-box	CCAAT	1956	5	+	Arabidopsis thaliana	common cis-acting element in promoter and enhancer regions
VIT_11s0016g01070	CAAT-box	CAAT	1957	4	+	Nicotiana glutinosa
VIT_11s0016g01070	CAAT-box	CCAAT	1961	5	+	Arabidopsis thaliana	common cis-acting element in promoter and enhancer regions
VIT_11s0016g01070	CAAT-box	CAAT	1962	4	+	Nicotiana glutinosa
VIT_11s0016g01070	3-AF1 binding site	TAAGAGAGGAA	617	10	-	Solanum tuberosum	light responsive element	light responsive
VIT_11s0016g01070	Unnamed__4	CTCC	620	4	+	Petroselinum hortense
VIT_11s0016g01070	Unnamed__4	CTCC	1348	4	-	Petroselinum hortense
VIT_11s0016g01070	Unnamed__4	CTCC	1454	4	-	Petroselinum hortense
VIT_11s0016g01070	Unnamed__4	CTCC	1941	4	+	Petroselinum hortense
VIT_11s0016g01070	Unnamed__4	CTCC	1944	4	+	Petroselinum hortense
VIT_11s0016g01070	Unnamed__4	CTCC	1984	4	+	Petroselinum hortense
VIT_11s0016g01070	TATA-box	TATTTAAA	46	8	-	Arabidopsis thaliana	core promoter element around -30 of transcription start
VIT_11s0016g01070	TATA-box	ccTATAAAaa	115	9	-	Arabidopsis thaliana	core promoter element around -30 of transcription start
VIT_11s0016g01070	TATA-box	TACAAAA	280	7	-	Oryza sativa	core promoter element around -30 of transcription start
VIT_11s0016g01070	TATA-box	TATAAAA	461	7	-	Pisum sativum	core promoter element around -30 of transcription start
VIT_11s0016g01070	TATA-box	TATAAA	462	6	-	Helianthus annuus	core promoter element around -30 of transcription start
VIT_11s0016g01070	TATA-box	TATAA	463	5	-	Arabidopsis thaliana	core promoter element around -30 of transcription start
VIT_11s0016g01070	TATA-box	TATATTTATATTT	464	13	+	Avena sativa	core promoter element around -30 of transcription start
VIT_11s0016g01070	TATA-box	TATAAATA	466	8	-	Daucus carota	core promoter element around -30 of transcription start
VIT_11s0016g01070	TATA-box	TATAAAT	467	7	-	Brassica juncea	core promoter element around -30 of transcription start
VIT_11s0016g01070	TATA-box	TATAAA	468	6	-	Helianthus annuus	core promoter element around -30 of transcription start
VIT_11s0016g01070	TATA-box	TATAA	469	5	-	Arabidopsis thaliana	core promoter element around -30 of transcription start
VIT_11s0016g01070	TATA-box	TATA	470	4	+	Arabidopsis thaliana	core promoter element around -30 of transcription start
VIT_11s0016g01070	TATA-box	TACAAAA	583	7	-	Oryza sativa	core promoter element around -30 of transcription start
VIT_11s0016g01070	TATA-box	TACAAAA	724	7	+	Oryza sativa	core promoter element around -30 of transcription start
VIT_11s0016g01070	TATA-box	ATATAA	908	6	+	Brassica oleracea	core promoter element around -30 of transcription start
VIT_11s0016g01070	TATA-box	TATA	909	4	+	Arabidopsis thaliana	core promoter element around -30 of transcription start
VIT_11s0016g01070	TATA-box	taTATAAAtc	976	9	-	Arabidopsis thaliana	core promoter element around -30 of transcription start
VIT_11s0016g01070	TATA-box	TATAAAT	977	7	-	Brassica juncea	core promoter element around -30 of transcription start
VIT_11s0016g01070	TATA-box	TATAAA	978	6	-	Helianthus annuus	core promoter element around -30 of transcription start
VIT_11s0016g01070	TATA-box	TATATAA	979	7	-	Arabidopsis thaliana	core promoter element around -30 of transcription start
VIT_11s0016g01070	TATA-box	TATATA	980	6	+	Arabidopsis thaliana	core promoter element around -30 of transcription start
VIT_11s0016g01070	TATA-box	ATATAT	981	6	+	Brassica napus	core promoter element around -30 of transcription start
VIT_11s0016g01070	TATA-box	TATA	982	4	+	Arabidopsis thaliana	core promoter element around -30 of transcription start
VIT_11s0016g01070	TATA-box	TATAA	1097	5	-	Arabidopsis thaliana	core promoter element around -30 of transcription start
VIT_11s0016g01070	TATA-box	TATA	1098	4	-	Arabidopsis thaliana	core promoter element around -30 of transcription start
VIT_11s0016g01070	TATA-box	TATAAAT	1181	7	-	Brassica juncea	core promoter element around -30 of transcription start
VIT_11s0016g01070	TATA-box	TATAAA	1182	6	-	Helianthus annuus	core promoter element around -30 of transcription start
VIT_11s0016g01070	TATA-box	TATAA	1183	5	-	Arabidopsis thaliana	core promoter element around -30 of transcription start
VIT_11s0016g01070	TATA-box	TATA	1184	4	-	Arabidopsis thaliana	core promoter element around -30 of transcription start
VIT_11s0016g01070	TATA-box	TATA	1232	4	-	Arabidopsis thaliana	core promoter element around -30 of transcription start
VIT_11s0016g01070	TATA-box	TATAAAA	1441	7	-	Pisum sativum	core promoter element around -30 of transcription start
VIT_11s0016g01070	TATA-box	TATAAA	1442	6	-	Helianthus annuus	core promoter element around -30 of transcription start
VIT_11s0016g01070	TATA-box	TATAA	1443	5	-	Arabidopsis thaliana	core promoter element around -30 of transcription start
VIT_11s0016g01070	TATA-box	TATA	1444	4	-	Arabidopsis thaliana	core promoter element around -30 of transcription start
VIT_11s0016g01070	TATA-box	ATATAA	1494	6	+	Brassica oleracea	core promoter element around -30 of transcription start
VIT_11s0016g01070	TATA-box	TATA	1495	4	-	Arabidopsis thaliana	core promoter element around -30 of transcription start
VIT_11s0016g01070	TATA-box	taTATAAAtc	1554	9	-	Arabidopsis thaliana	core promoter element around -30 of transcription start
VIT_11s0016g01070	TATA-box	TATAAA	1606	6	-	Helianthus annuus	core promoter element around -30 of transcription start
VIT_11s0016g01070	TATA-box	TATAA	1607	5	-	Arabidopsis thaliana	core promoter element around -30 of transcription start
VIT_11s0016g01070	TATA-box	TATA	1608	4	-	Arabidopsis thaliana	core promoter element around -30 of transcription start
VIT_11s0016g01070	TATA-box	TATA	1693	4	-	Arabidopsis thaliana	core promoter element around -30 of transcription start
VIT_11s0016g01070	TATA-box	TATAA	1801	5	-	Arabidopsis thaliana	core promoter element around -30 of transcription start
VIT_11s0016g01070	TATA-box	TATA	1802	4	-	Arabidopsis thaliana	core promoter element around -30 of transcription start
VIT_11s0016g01070	Box 4	ATTAAT	1563	6	-	Petroselinum crispum	part of a conserved DNA module involved in light responsiveness	light responsive
VIT_11s0016g01070	Box 4	ATTAAT	1680	6	-	Petroselinum crispum	part of a conserved DNA module involved in light responsiveness	light responsive
VIT_11s0016g01070	W box	TTGACC	602	6	-	Arabidopsis thaliana
VIT_11s0016g01070	Unnamed__1	CGTGG	1818	5	+	Zea mays
VIT_11s0016g01070	Unnamed__1	CGTGG	1842	5	-	Zea mays
VIT_11s0016g01070	GC-motif	CCCCCG	1966	6	+	Zea mays	enhancer-like element involved in anoxic specific inducibility
VIT_11s0016g01070	TATA	TATAAAAT	1440	8	-	Arabidopsis thaliana
VIT_11s0016g01070	ATCT-motif	AATCTAATCC	391	9	+	Pisum sativum	part of a conserved DNA module involved in light responsiveness	light responsive
VIT_11s0016g01070	ATCT-motif	AATCTAATCC	421	9	+	Pisum sativum	part of a conserved DNA module involved in light responsiveness	light responsive
VIT_11s0016g01070	ATCT-motif	AATCTAATCC	1958	9	+	Pisum sativum	part of a conserved DNA module involved in light responsiveness	light responsive
VIT_11s0016g01070	TGACG-motif	TGACG	1845	5	-	Hordeum vulgare	cis-acting regulatory element involved in the MeJA-responsiveness	MeJA-responsive
VIT_11s0016g01070	P-box	CCTTTTG	800	7	+	Oryza sativa	gibberellin-responsive element	gibberellin-responsive
VIT_11s0016g01070	O2-site	GATGATGTGG	1842	9	-	Zea mays	cis-acting regulatory element involved in zein metabolism regulation
VIT_11s0016g01070	Unnamed__6	taTAAATATct	1679	10	+	Zea mays
VIT_11s0016g01070	WUN-motif	CCATTTCAA	1279	9	+	Nicotiana glutinosa
VIT_11s0016g01070	WUN-motif	AAATTTCTT	1596	9	-	Nicotiana glutinosa
VIT_11s0016g01070	ARE	AAACCA	824	6	-	Zea mays	cis-acting regulatory element essential for the anaerobic induction	gibberellin-responsive
VIT_12s0028g02250	Unnamed__4	CTCC	45	4	+	Petroselinum hortense
VIT_12s0028g02250	Unnamed__4	CTCC	226	4	-	Petroselinum hortense
VIT_12s0028g02250	Unnamed__4	CTCC	495	4	+	Petroselinum hortense
VIT_12s0028g02250	Unnamed__4	CTCC	507	4	+	Petroselinum hortense
VIT_12s0028g02250	Unnamed__4	CTCC	863	4	+	Petroselinum hortense
VIT_12s0028g02250	Unnamed__4	CTCC	1315	4	-	Petroselinum hortense
VIT_12s0028g02250	Unnamed__4	CTCC	1372	4	+	Petroselinum hortense
VIT_12s0028g02250	Unnamed__4	CTCC	1451	4	+	Petroselinum hortense
VIT_12s0028g02250	Unnamed__4	CTCC	1730	4	-	Petroselinum hortense
VIT_12s0028g02250	Unnamed__4	CTCC	1766	4	-	Petroselinum hortense
VIT_12s0028g02250	Unnamed__4	CTCC	1904	4	+	Petroselinum hortense
VIT_12s0028g02250	CAAT-box	CAAT	70	4	+	Nicotiana glutinosa
VIT_12s0028g02250	CAAT-box	CAAAT	72	5	-	Pisum sativum	common cis-acting element in promoter and enhancer regions
VIT_12s0028g02250	CAAT-box	CAAAT	139	5	+	Pisum sativum	common cis-acting element in promoter and enhancer regions
VIT_12s0028g02250	CAAT-box	CAAT	165	4	-	Nicotiana glutinosa
VIT_12s0028g02250	CAAT-box	CAAT	177	4	-	Nicotiana glutinosa
VIT_12s0028g02250	CAAT-box	CCAAT	187	5	-	Arabidopsis thaliana	common cis-acting element in promoter and enhancer regions
VIT_12s0028g02250	CAAT-box	CAAT	273	4	+	Nicotiana glutinosa
VIT_12s0028g02250	CAAT-box	CAAT	277	4	+	Nicotiana glutinosa
VIT_12s0028g02250	CAAT-box	CAAT	317	4	+	Nicotiana glutinosa
VIT_12s0028g02250	CAAT-box	CAAT	319	4	-	Nicotiana glutinosa
VIT_12s0028g02250	CAAT-box	CCAAT	352	5	-	Arabidopsis thaliana	common cis-acting element in promoter and enhancer regions
VIT_12s0028g02250	CAAT-box	CAAT	367	4	-	Nicotiana glutinosa
VIT_12s0028g02250	CAAT-box	CAAT	371	4	-	Nicotiana glutinosa
VIT_12s0028g02250	CAAT-box	CAAT	421	4	-	Nicotiana glutinosa
VIT_12s0028g02250	CAAT-box	TGCCAAC	423	7	+	Petunia hybrida	common cis-acting element in promoter and enhancer regions
VIT_12s0028g02250	CAAT-box	CCAAT	485	5	+	Arabidopsis thaliana	common cis-acting element in promoter and enhancer regions
VIT_12s0028g02250	CAAT-box	CAAT	486	4	+	Nicotiana glutinosa
VIT_12s0028g02250	CAAT-box	CAAT	488	4	-	Nicotiana glutinosa
VIT_12s0028g02250	CAAT-box	CAAAT	539	5	+	Pisum sativum	common cis-acting element in promoter and enhancer regions
VIT_12s0028g02250	CAAT-box	CAAT	546	4	-	Nicotiana glutinosa
VIT_12s0028g02250	CAAT-box	CCAAT	559	5	-	Arabidopsis thaliana	common cis-acting element in promoter and enhancer regions
VIT_12s0028g02250	CAAT-box	CAAT	696	4	-	Nicotiana glutinosa
VIT_12s0028g02250	CAAT-box	CCAAT	717	5	+	Arabidopsis thaliana	common cis-acting element in promoter and enhancer regions
VIT_12s0028g02250	CAAT-box	CAAT	718	4	+	Nicotiana glutinosa
VIT_12s0028g02250	CAAT-box	CAAT	746	4	-	Nicotiana glutinosa
VIT_12s0028g02250	CAAT-box	CAAT	765	4	+	Nicotiana glutinosa
VIT_12s0028g02250	CAAT-box	CAAT	840	4	-	Nicotiana glutinosa
VIT_12s0028g02250	CAAT-box	CAAAT	901	5	+	Pisum sativum	common cis-acting element in promoter and enhancer regions
VIT_12s0028g02250	CAAT-box	CAAT	982	4	-	Nicotiana glutinosa
VIT_12s0028g02250	CAAT-box	CAAAT	1009	5	+	Pisum sativum	common cis-acting element in promoter and enhancer regions
VIT_12s0028g02250	CAAT-box	CAAAT	1040	5	-	Pisum sativum	common cis-acting element in promoter and enhancer regions
VIT_12s0028g02250	CAAT-box	CCAAT	1060	5	+	Arabidopsis thaliana	common cis-acting element in promoter and enhancer regions
VIT_12s0028g02250	CAAT-box	CAAT	1061	4	+	Nicotiana glutinosa
VIT_12s0028g02250	CAAT-box	CAAT	1077	4	-	Nicotiana glutinosa
VIT_12s0028g02250	CAAT-box	CAAAT	1167	5	-	Pisum sativum	common cis-acting element in promoter and enhancer regions
VIT_12s0028g02250	CAAT-box	CAAT	1259	4	-	Nicotiana glutinosa
VIT_12s0028g02250	CAAT-box	CCAAT	1281	5	-	Arabidopsis thaliana	common cis-acting element in promoter and enhancer regions
VIT_12s0028g02250	CAAT-box	CAAAT	1330	5	-	Pisum sativum	common cis-acting element in promoter and enhancer regions
VIT_12s0028g02250	CAAT-box	CAAT	1352	4	+	Nicotiana glutinosa
VIT_12s0028g02250	CAAT-box	CCAAT	1386	5	-	Arabidopsis thaliana	common cis-acting element in promoter and enhancer regions
VIT_12s0028g02250	CAAT-box	CAAT	1621	4	+	Nicotiana glutinosa
VIT_12s0028g02250	CAAT-box	CAAAT	1630	5	-	Pisum sativum	common cis-acting element in promoter and enhancer regions
VIT_12s0028g02250	CAAT-box	CAAAT	1741	5	+	Pisum sativum	common cis-acting element in promoter and enhancer regions
VIT_12s0028g02250	CAAT-box	CCAAT	1889	5	+	Arabidopsis thaliana	common cis-acting element in promoter and enhancer regions
VIT_12s0028g02250	CAAT-box	CAAT	1890	4	+	Nicotiana glutinosa
VIT_12s0028g02250	CAAT-box	CCAAT	1895	5	+	Arabidopsis thaliana	common cis-acting element in promoter and enhancer regions
VIT_12s0028g02250	CAAT-box	CAAT	1896	4	+	Nicotiana glutinosa
VIT_12s0028g02250	CAAT-box	CAAT	1975	4	+	Nicotiana glutinosa
VIT_12s0028g02250	CAAT-box	CCAAT	1996	5	-	Arabidopsis thaliana	common cis-acting element in promoter and enhancer regions
VIT_12s0028g02250	MBS	CAACTG	451	6	+	Arabidopsis thaliana	MYB binding site involved in drought-inducibility	MYB binding
VIT_12s0028g02250	MBS	CAACTG	1682	6	-	Arabidopsis thaliana	MYB binding site involved in drought-inducibility	MYB binding
VIT_12s0028g02250	ACE	GCGACGTACC	1859	9	+	Petroselinum crispum	cis-acting element involved in light responsiveness	light responsive
VIT_12s0028g02250		motif_sequence	43	4	+	organism	short_function
VIT_12s0028g02250		motif_sequence	127	4	+	organism	short_function
VIT_12s0028g02250		motif_sequence	209	4	-	organism	short_function
VIT_12s0028g02250		motif_sequence	505	4	+	organism	short_function
VIT_12s0028g02250		motif_sequence	995	4	+	organism	short_function
VIT_12s0028g02250		motif_sequence	1088	4	+	organism	short_function
VIT_12s0028g02250		motif_sequence	1663	4	-	organism	short_function
VIT_12s0028g02250		motif_sequence	1667	4	+	organism	short_function
VIT_12s0028g02250		motif_sequence	1730	4	-	organism	short_function
VIT_12s0028g02250		motif_sequence	1766	4	-	organism	short_function
VIT_12s0028g02250		motif_sequence	1848	4	+	organism	short_function
VIT_12s0028g02250		motif_sequence	1917	4	+	organism	short_function
VIT_12s0028g02250		motif_sequence	1977	4	+	organism	short_function
VIT_12s0028g02250	AT~TATA-box	TATATA	1433	6	-	Arabidopsis thaliana
VIT_12s0028g02250	AT~TATA-box	TATATA	1818	6	-	Arabidopsis thaliana
VIT_12s0028g02250	AAGAA-motif	GAAAGAA	1476	7	-	Avena sativa
VIT_12s0028g02250	CGTCA-motif	CGTCA	1482	5	+	Hordeum vulgare	cis-acting regulatory element involved in the MeJA-responsiveness	MeJA-responsive
VIT_12s0028g02250	CGTCA-motif	CGTCA	1699	5	-	Hordeum vulgare	cis-acting regulatory element involved in the MeJA-responsiveness	MeJA-responsive
VIT_12s0028g02250	ABRE4	CACGTA	33	6	+	Zea mays
VIT_12s0028g02250	ARE	AAACCA	301	6	+	Zea mays	cis-acting regulatory element essential for the anaerobic induction	gibberellin-responsive
VIT_12s0028g02250	ARE	AAACCA	1068	6	+	Zea mays	cis-acting regulatory element essential for the anaerobic induction	gibberellin-responsive
VIT_12s0028g02250	ARE	AAACCA	1886	6	+	Zea mays	cis-acting regulatory element essential for the anaerobic induction	gibberellin-responsive
VIT_12s0028g02250	TGACG-motif	TGACG	1482	5	-	Hordeum vulgare	cis-acting regulatory element involved in the MeJA-responsiveness	MeJA-responsive
VIT_12s0028g02250	TGACG-motif	TGACG	1699	5	+	Hordeum vulgare	cis-acting regulatory element involved in the MeJA-responsiveness	MeJA-responsive
VIT_12s0028g02250	GATA-motif	AAGGATAAGG	909	10	+	Solanum tuberosum	part of a light responsive element	light responsive
VIT_12s0028g02250	W box	TTGACC	270	6	-	Arabidopsis thaliana
VIT_12s0028g02250	W box	TTGACC	290	6	-	Arabidopsis thaliana
VIT_12s0028g02250	W box	TTGACC	379	6	+	Arabidopsis thaliana
VIT_12s0028g02250	Box 4	ATTAAT	243	6	+	Petroselinum crispum	part of a conserved DNA module involved in light responsiveness	light responsive
VIT_12s0028g02250	Box 4	ATTAAT	662	6	+	Petroselinum crispum	part of a conserved DNA module involved in light responsiveness	light responsive
VIT_12s0028g02250	Box 4	ATTAAT	737	6	+	Petroselinum crispum	part of a conserved DNA module involved in light responsiveness	light responsive
VIT_12s0028g02250	Box 4	ATTAAT	1277	6	-	Petroselinum crispum	part of a conserved DNA module involved in light responsiveness	light responsive
VIT_12s0028g02250	Box 4	ATTAAT	1300	6	-	Petroselinum crispum	part of a conserved DNA module involved in light responsiveness	light responsive
VIT_12s0028g02250	TATA-box	TATA	192	4	+	Arabidopsis thaliana	core promoter element around -30 of transcription start
VIT_12s0028g02250	TATA-box	TATTTAAA	218	8	-	Arabidopsis thaliana	core promoter element around -30 of transcription start
VIT_12s0028g02250	TATA-box	TATA	435	4	+	Arabidopsis thaliana	core promoter element around -30 of transcription start
VIT_12s0028g02250	TATA-box	TACAAAA	670	7	+	Oryza sativa	core promoter element around -30 of transcription start
VIT_12s0028g02250	TATA-box	TACAAAA	868	7	-	Oryza sativa	core promoter element around -30 of transcription start
VIT_12s0028g02250	TATA-box	ATATAA	1147	6	+	Brassica oleracea	core promoter element around -30 of transcription start
VIT_12s0028g02250	TATA-box	TATA	1148	4	-	Arabidopsis thaliana	core promoter element around -30 of transcription start
VIT_12s0028g02250	TATA-box	TATACA	1180	6	-	Helianthus annuus	core promoter element around -30 of transcription start
VIT_12s0028g02250	TATA-box	TATA	1182	4	-	Arabidopsis thaliana	core promoter element around -30 of transcription start
VIT_12s0028g02250	TATA-box	TAAAGATT	1303	8	-	Arabidopsis thaliana	core promoter element around -30 of transcription start
VIT_12s0028g02250	TATA-box	TATATAA	1432	7	-	Arabidopsis thaliana	core promoter element around -30 of transcription start
VIT_12s0028g02250	TATA-box	TATATA	1433	6	-	Arabidopsis thaliana	core promoter element around -30 of transcription start
VIT_12s0028g02250	TATA-box	ATATAA	1434	6	+	Brassica oleracea	core promoter element around -30 of transcription start
VIT_12s0028g02250	TATA-box	TATA	1435	4	-	Arabidopsis thaliana	core promoter element around -30 of transcription start
VIT_12s0028g02250	TATA-box	TATAAA	1444	6	-	Helianthus annuus	core promoter element around -30 of transcription start
VIT_12s0028g02250	TATA-box	TATAA	1445	5	-	Arabidopsis thaliana	core promoter element around -30 of transcription start
VIT_12s0028g02250	TATA-box	TATA	1446	4	-	Arabidopsis thaliana	core promoter element around -30 of transcription start
VIT_12s0028g02250	TATA-box	TACAAAA	1498	7	-	Oryza sativa	core promoter element around -30 of transcription start
[truncated: 1,839 more rows]
