# Supplementary material for: “The PLCP gene family of grapevine (Vitis vinifera L.): characterization and differential expression in response to Plasmopara Viticola”
Source: BMC Plant Biol. 2021 Oct 30;21:499. doi: 10.1186/s12870-021-03279-w (PMC8556938; doi:10.1186/s12870-021-03279-w)
Supplement: Supplementary file 8 — Additional file 8: Table S5: The detailed information of the GO function enrichment list of PLCP gene. (XLS 5 kb) [file 12870_2021_3279_MOESM8_ESM.xls]

Additional file 8 TableS5: The detailed information of the GO function enrichment list of PLCP gene.
Category	GOID	Description	GeneRatio	BgRatio	pvalue	padj	geneID	geneName	Count
BP	GO:0051603	proteolysis involved in cellular protein catabolic process	23/23	486/16676	2.89E-36	7.02E-36	VIT_18s0001g09990/VIT_03s0180g00010/VIT_12s0028g02290/VIT_12s0028g02300/VIT_07s0031g00050/VIT_17s0000g09770/VIT_12s0028g02260/VIT_01s0137g00330/VIT_12s0028g02250/VIT_10s0003g01100/VIT_12s0028g02600/VIT_03s0038g04000/VIT_18s0001g13270/VIT_10s0003g01360/VIT_18s0122g00790/VIT_11s0016g01070/VIT_18s0001g13400/VIT_18s0001g13380/VIT_03s0038g00280/VIT_04s0023g02450/VIT_13s0019g05120/VIT_10s0003g01090/VIT…	-/-/-/-/-/-/-/-/-/-/-/-/-/-/-/-/-/-/-/-/-/-/-	23
BP	GO:0044257	cellular protein catabolic process	23/23	490/16676	3.51E-36	7.02E-36	VIT_18s0001g09990/VIT_03s0180g00010/VIT_12s0028g02290/VIT_12s0028g02300/VIT_07s0031g00050/VIT_17s0000g09770/VIT_12s0028g02260/VIT_01s0137g00330/VIT_12s0028g02250/VIT_10s0003g01100/VIT_12s0028g02600/VIT_03s0038g04000/VIT_18s0001g13270/VIT_10s0003g01360/VIT_18s0122g00790/VIT_11s0016g01070/VIT_18s0001g13400/VIT_18s0001g13380/VIT_03s0038g00280/VIT_04s0023g02450/VIT_13s0019g05120/VIT_10s0003g01090/VIT…	-/-/-/-/-/-/-/-/-/-/-/-/-/-/-/-/-/-/-/-/-/-/-	23
BP	GO:0050790	regulation of catalytic activity	23/23	479/16676	0.488686843	0.500186371	VIT_07s0005g02820	-	23
BP	GO:0065009	regulation of molecular function	23/23	495/16676	0.500186371	0.500186371	VIT_07s0005g02820	-	23
CC	GO:0005764	lysosome	23/23	42/16099	2.06E-63	1.03E-62	VIT_18s0001g09990/VIT_03s0180g00010/VIT_12s0028g02290/VIT_12s0028g02300/VIT_07s0031g00050/VIT_17s0000g09770/VIT_12s0028g02260/VIT_01s0137g00330/VIT_12s0028g02250/VIT_10s0003g01100/VIT_12s0028g02600/VIT_03s0038g04000/VIT_18s0001g13270/VIT_10s0003g01360/VIT_18s0122g00790/VIT_11s0016g01070/VIT_18s0001g13400/VIT_18s0001g13380/VIT_03s0038g00280/VIT_04s0023g02450/VIT_13s0019g05120/VIT_10s0003g01090/VIT…	-/-/-/-/-/-/-/-/-/-/-/-/-/-/-/-/-/-/-/-/-/-/-	23
CC	GO:0000323	lytic vacuole	23/23	43/16099	4.42E-63	1.11E-62	VIT_18s0001g09990/VIT_03s0180g00010/VIT_12s0028g02290/VIT_12s0028g02300/VIT_07s0031g00050/VIT_17s0000g09770/VIT_12s0028g02260/VIT_01s0137g00330/VIT_12s0028g02250/VIT_10s0003g01100/VIT_12s0028g02600/VIT_03s0038g04000/VIT_18s0001g13270/VIT_10s0003g01360/VIT_18s0122g00790/VIT_11s0016g01070/VIT_18s0001g13400/VIT_18s0001g13380/VIT_03s0038g00280/VIT_04s0023g02450/VIT_13s0019g05120/VIT_10s0003g01090/VIT…	-/-/-/-/-/-/-/-/-/-/-/-/-/-/-/-/-/-/-/-/-/-/-	23
CC	GO:0005615	extracellular space	23/23	74/16099	3.80E-56	6.33E-56	VIT_18s0001g09990/VIT_03s0180g00010/VIT_12s0028g02290/VIT_12s0028g02300/VIT_07s0031g00050/VIT_17s0000g09770/VIT_12s0028g02260/VIT_01s0137g00330/VIT_12s0028g02250/VIT_10s0003g01100/VIT_12s0028g02600/VIT_03s0038g04000/VIT_18s0001g13270/VIT_10s0003g01360/VIT_18s0122g00790/VIT_11s0016g01070/VIT_18s0001g13400/VIT_18s0001g13380/VIT_03s0038g00280/VIT_04s0023g02450/VIT_13s0019g05120/VIT_10s0003g01090/VIT…	-/-/-/-/-/-/-/-/-/-/-/-/-/-/-/-/-/-/-/-/-/-/-	23
CC	GO:0044421	extracellular region part	23/23	90/16099	7.25E-54	9.06E-54	VIT_18s0001g09990/VIT_03s0180g00010/VIT_12s0028g02290/VIT_12s0028g02300/VIT_07s0031g00050/VIT_17s0000g09770/VIT_12s0028g02260/VIT_01s0137g00330/VIT_12s0028g02250/VIT_10s0003g01100/VIT_12s0028g02600/VIT_03s0038g04000/VIT_18s0001g13270/VIT_10s0003g01360/VIT_18s0122g00790/VIT_11s0016g01070/VIT_18s0001g13400/VIT_18s0001g13380/VIT_03s0038g00280/VIT_04s0023g02450/VIT_13s0019g05120/VIT_10s0003g01090/VIT…	-/-/-/-/-/-/-/-/-/-/-/-/-/-/-/-/-/-/-/-/-/-/-	23
CC	GO:0005773	vacuole	23/23	469/16099	2.81E-36	2.81E-36	VIT_18s0001g09990/VIT_03s0180g00010/VIT_12s0028g02290/VIT_12s0028g02300/VIT_07s0031g00050/VIT_17s0000g09770/VIT_12s0028g02260/VIT_01s0137g00330/VIT_12s0028g02250/VIT_10s0003g01100/VIT_12s0028g02600/VIT_03s0038g04000/VIT_18s0001g13270/VIT_10s0003g01360/VIT_18s0122g00790/VIT_11s0016g01070/VIT_18s0001g13400/VIT_18s0001g13380/VIT_03s0038g00280/VIT_04s0023g02450/VIT_13s0019g05120/VIT_10s0003g01090/VIT…	-/-/-/-/-/-/-/-/-/-/-/-/-/-/-/-/-/-/-/-/-/-/-	23
MF	GO:0004197	cysteine-type endopeptidase activity	23/23	73/18904	6.49E-58	1.95E-57	VIT_18s0001g09990/VIT_03s0180g00010/VIT_12s0028g02290/VIT_12s0028g02300/VIT_07s0031g00050/VIT_17s0000g09770/VIT_12s0028g02260/VIT_01s0137g00330/VIT_12s0028g02250/VIT_10s0003g01100/VIT_12s0028g02600/VIT_03s0038g04000/VIT_18s0001g13270/VIT_10s0003g01360/VIT_18s0122g00790/VIT_11s0016g01070/VIT_18s0001g13400/VIT_18s0001g13380/VIT_03s0038g00280/VIT_04s0023g02450/VIT_13s0019g05120/VIT_10s0003g01090/VIT…	-/-/-/-/-/-/-/-/-/-/-/-/-/-/-/-/-/-/-/-/-/-/-	23
MF	GO:0008234	cysteine-type peptidase activity	23/23	211/18904	3.66E-46	5.49E-46	VIT_18s0001g09990/VIT_03s0180g00010/VIT_12s0028g02290/VIT_12s0028g02300/VIT_07s0031g00050/VIT_17s0000g09770/VIT_12s0028g02260/VIT_01s0137g00330/VIT_12s0028g02250/VIT_10s0003g01100/VIT_12s0028g02600/VIT_03s0038g04000/VIT_18s0001g13270/VIT_10s0003g01360/VIT_18s0122g00790/VIT_11s0016g01070/VIT_18s0001g13400/VIT_18s0001g13380/VIT_03s0038g00280/VIT_04s0023g02450/VIT_13s0019g05120/VIT_10s0003g01090/VIT…	-/-/-/-/-/-/-/-/-/-/-/-/-/-/-/-/-/-/-/-/-/-/-	23
MF	GO:0004175	endopeptidase activity	23/23	430/18904	9.01E-39	9.01E-39	VIT_18s0001g09990/VIT_03s0180g00010/VIT_12s0028g02290/VIT_12s0028g02300/VIT_07s0031g00050/VIT_17s0000g09770/VIT_12s0028g02260/VIT_01s0137g00330/VIT_12s0028g02250/VIT_10s0003g01100/VIT_12s0028g02600/VIT_03s0038g04000/VIT_18s0001g13270/VIT_10s0003g01360/VIT_18s0122g00790/VIT_11s0016g01070/VIT_18s0001g13400/VIT_18s0001g13380/VIT_03s0038g00280/VIT_04s0023g02450/VIT_13s0019g05120/VIT_10s0003g01090/VIT…	-/-/-/-/-/-/-/-/-/-/-/-/-/-/-/-/-/-/-/-/-/-/-	23
