# Supplementary material for: “The PLCP gene family of grapevine (Vitis vinifera L.): characterization and differential expression in response to Plasmopara Viticola”
Source: BMC Plant Biol. 2021 Oct 30;21:499. doi: 10.1186/s12870-021-03279-w (PMC8556938; doi:10.1186/s12870-021-03279-w)
Supplement: Supplementary file 9 — Additional file 9: Table S6: FPKM expression matrix of PLCP gene, FPKM refers to expected number of Fragments Per Kilobase of transcript sequence per Millions base pairs sequenced. [file 12870_2021_3279_MOESM9_ESM.xlsx]

## Sheet: Sheet1
Additional file 9 TableS6: FPKM expression matrix of PLCP gene
name	gene_id	S0h1	S0h2	S0h3	S24h1	S24h2	S24h3	R0h1	R0h2	R0h3	R24h1	R24h2	R24h3	S72h1	S72h2	S72h3	R72h1	R72h2	R72h3
VvRD21-1	VIT_18s0001g09990	329.326	214.093	346.363	329.405	248.438	332.617	86.1828	76.643	100.432	74.2752	76.6476	86.8121	279.947	254.84	791.394	246.146	286.662	286.126
VvRD21-2	VIT_03s0180g00010	170.534	173.099	81.1225	68.1585	66.6669	71.6062	87.6789	76.832	75.2335	111.301	137.721	105.003	55.3542	72.2041	59.3333	45.0607	51.0107	40.6298
VvSAG12-1	VIT_12s0028g02290	0	0	0	0	0	0	0	0	0	0	0	0	0	0	0	0	0	0
VvSAG12-2	VIT_12s0028g02300	0	0	0	0	0	0	0	0	0	0	0	0	0	0	0	0	0	0
VvRD21-3	VIT_07s0031g00050	393.385	402.941	382.085	381.557	351.863	438.461	223.887	201.06	195.795	409.115	386.282	305.288	289.475	317.022	662.205	440.005	483.552	535.216
VvCEP1	VIT_17s0000g09770	0.347947	0.478723	10.9402	0	0	0	0.446742	0.0421964	0.125524	0.0852053	0.280182	0.553659	0.283281	0.223395	2.92748	0.986519	0.473973	0.652371
VvSAG12-3	VIT_12s0028g02260	0	0	0	0	0	0	0	0	0	0	0	0	0	0	0	0	0	0
VvCEP2	VIT_01s0137g00330	0.103163	0.0993561	0.252287	0.535137	0.405597	0.187279	1.15898	1.18228	1.30259	1.19366	2.61676	1.67575	0.293967	0.231822	0.440986	0.629989	0.86074	0.803913
VvSAG12-4	VIT_12s0028g02250	0	0	0	0	0	0	0	0	0	0	0	0	0	0	0	0	0	0
VvSAG12-5	VIT_10s0003g01100	0.169729	0.217954	0.110686	0.125776	0.14829	0.123248	0.406787	1.2007	0.285744	0	0.265754	0.262574	0.483648	0.406831	0.376201	0	0	0.0464082
VvTHI1	VIT_12s0028g02600	0	0.113576	0	0.349557	0.0386372	0.0856329	1.21887	0.700771	0.496338	0.303221	0.276969	0.054731	0.280033	0.106	0.224044	0.180038	0.140561	0.2902
VvXCP1	VIT_03s0038g04000	0.415656	0.550434	0.254123	0.0385022	0.272365	0.188642	0.420269	0.705707	1.26833	0.133594	0.048811	0.819858	0.049351	3.08231	8.34098	1.03118	1.07343	1.44905
VvXBCP1	VIT_18s0001g13270	13.1763	11.7751	25.2126	10.7437	10.258	12.6573	5.16013	6.06612	6.67568	14.0545	18.82	14.3008	9.45524	12.5861	21.227	15.7649	17.1001	17.0763
VvXBCP2	VIT_10s0003g01360	126.972	98.7426	182.469	263.745	238.794	280.399	166.333	167.144	165.209	137.668	142.709	133.944	163.433	182.651	259.148	193.899	204.698	224.552
VvXCP2	VIT_18s0122g00790	0.586218	1.38579	1.3554	0.789837	1.29207	0.928755	1.38901	1.35721	1.39065	0.502436	0.250328	0.197867	4.91009	2.73042	9.71973	0.935645	1.56684	2.92887
VvALP1	VIT_11s0016g01070	235.193	262.115	475.109	411.766	381.6	408.404	670.302	575.079	682.841	238.143	246.91	322.545	584.847	460.314	642	403.385	411.606	408.588
VvRD19-1	VIT_18s0001g13400	0.114872	0.165949	0	0.255374	0.338723	0.208534	0.671071	0.43882	0.77356	2.01831	0.917289	0.799688	0	0.103253	0	0.920704	0.638953	1.36628
VvRD19-2	VIT_18s0001g13380	0	0	0	0	0	0.124897	0	0	0	0	0	0	0	0	0.0544621	0	0.045558	0
VvRD19-3	VIT_03s0038g00280	362.616	441.193	680.125	520.481	506.742	569.944	620	605.229	591.432	346.363	365.969	360.419	379.931	438.206	552.327	472.706	485.942	459.148
VvRD19-4	VIT_04s0023g02450	162.853	176.448	272.42	307.297	282.741	345.575	527.74	542.585	561.259	223.513	214.687	261.654	375.499	332.414	374.912	356.785	345.77	337.529
VvRD19-5	VIT_13s0019g05120	0.0498223	0.0959672	0.341155	0.110761	0	0.0361782	0.0895561	0.0845892	0.0838773	0.0427017	0.0468056	0	0	0	0	0.0380313	0.0791792	0.081736
VvSAG12-6	VIT_10s0003g01090	0	0	0	0	0	0	0	0	0	0	0	0	0	0	0	0	0.0910349	0.0939746
VvCTB1	VIT_07s0005g02820	127.598	150.884	176.008	172.325	174.549	186.782	308.837	306.57	302.202	211.928	223.075	202.404	145.895	157.913	140.124	236.693	237.354	222.646
