# Supplementary material for: “The PLCP gene family of grapevine (Vitis vinifera L.): characterization and differential expression in response to Plasmopara Viticola”
Source: BMC Plant Biol. 2021 Oct 30;21:499. doi: 10.1186/s12870-021-03279-w (PMC8556938; doi:10.1186/s12870-021-03279-w)
Supplement: Supplementary file 10 — Additional file 10: Table S7: The primers sequences of VvPLCP genes for qPCR. [file 12870_2021_3279_MOESM10_ESM.xlsx]

## Sheet: primers sequences
Additional file 10 TableS7: The primers sequences of VvPLCP genes.
GENE NAME	Gene ID	Primers (5' to 3')		amplicon length	annealling temperature (℃)	melting temperature (℃)	amplification efficiency
		Forward primer	Reverse primer
VvRD21-1	VIT_18s0001g09990	GGAAGCCTCTTACCCTATCAAA	AGCCTCAAGTGGGCAGCAT	184	58.9	88.5	1
VvRD21-2	VIT_03s0180g00010	CAGGGCTTTCCAACTCTACC	GGCCAAATTACGCTCCAA	181	56.7	87	1
VvSAG12-1	VIT_12s0028g02290	ATGGCAACGGCATTTTGG	AAGCTGCTTTGGTTCTTCCT	180	58	83.3	1
VvSAG12-2	VIT_12s0028g02300	GAGGAAGGCACTTGTGAGGA	CCCCGCTGTAAAACTGGAA	169	57.9	86.8	1
VvRD21-3	VIT_07s0031g00050	TTGCCCACCAACCTATTGC	GCCCCATGAGTTCTTCACC	176	58.2	87.8	1
VvCEP1	VIT_17s0000g09770	TTGCCCACCAACCTATTGC	ACCCCATCCTGTGCTCCAT	188	59.3	87.2	1
VvSAG12-3	VIT_12s0028g02260	CATGCTGTATTGATTGTGGGTT	TGGATTTGGGCTAGTCTTGG	186	57.7	84.3	1
VvCEP2	VIT_01s0137g00330	AAACGGTGGCTTGGATACTG	CCGCTTCAACTGCAACACTC	182	58.3	86.7	1
VvSAG12-4	VIT_12s0028g02250	GACCAAAGAGTCTTCTTCACCA	AATAGGAAAAGTCACCGCACT	152	56.1	92	1
VvSAG12-5	VIT_10s0003g01100	ACGCCTTCGCCTTCATAA	AAGCTCTGCTCGTTGTCCTC	157	56.7	85.4	1
VvTHI1	VIT_12s0028g02600	GCCTCACAACTGAAGCAAACT	GCATCAATGGCAACAGAAACA	172	58.2	88.6	1
VvXCP1	VIT_03s0038g04000	CATTTTCAACGGTTGTGGC	TGTAAGGGTAGCTCTGCTCTGT	192	56.6	84.2	1
VvXBCP1	VIT_18s0001g13270	ATGGAACAACCCTGGACGG	GGAGGACTTGACTGGGTAGGAA	158	59.9	88.4	1
VvXBCP2	VIT_10s0003g01360	TGAACAAGAGCTGGTTGACTGT	GCACGTCTTCATACCCCTTTA	200	57.3	87.8	1
VvXCP2	VIT_18s0122g00790	TTGCCCACCAACCTATTGC	ACCTACTTCACCCCATCCTG	197	57.6	87.7	1
VvALP1	VIT_11s0016g01070	ATGCAACGGTGGGCTAATG	TCTTCGTCAAGGGAAACAACA	171	58.6	85.6	1
VvRD19-1	VIT_18s0001g13400	TAGCCTTAGCGAGCAACAGC	CCCACGATCAGTGCCAGTAT	175	58.4	87.5	1
VvRD19-2	VIT_18s0001g13380	GAATGGCCCTCTTGCAGTG	CAGTAAGGCTTTTCCTTGAACC	165	58.3	84.5	1
VvRD19-3	VIT_03s0038g00280	CCCCATCAATGAGAACCAGA	TACCCCACCAGCAAAACG	159	57.6	86.5	1
VvRD19-4	VIT_04s0023g02450	AGTAACATAGGCTGTGAGGGTG	CTTCAGCAGTGCCTTCTCG	198	56.4	84.7	1
VvRD19-5	VIT_13s0019g05120	AAAGCGTTATGGTCAAAGTGC	CATCGCCTGTGGTGTATCTG	155	57.2	83	1
VvSAG12-6	VIT_10s0003g01090	TTTGAGGTGGTCCATGATTTC	CATTGTCGCCCCAGTTTT	175	56.8	86.3	1
VvCTB1	VIT_07s0005g02820	TATCGACGAAGATCAAATCGC	CAGCAGAACCATATCCAACCA	164	58.2	85.6	1
Actin	(AB073011)	GGAAGCTGCGGGAATTCATGAG	CCTTGATCTTCATGCTGCTGGG	190	60.5	84.1	1
EF-1α	(EC931777)	AGGAGGCAGCCAACTTCACC	CAAACCCTGCATCACCATTC	199	59.8	85.9	1
